# Supplementary material for: Hemi-methylated CpG sites connect Dnmt1-knockdown-induced and Tet1-induced DNA demethylation during somatic cell reprogramming
Source: Cell Discov. 2019 Feb 12;5:11. doi: 10.1038/s41421-018-0074-6 (PMC6370818; doi:10.1038/s41421-018-0074-6)
Supplement: Supplementary file 2 — Supplementary Table S1 [file 41421_2018_74_MOESM2_ESM.xlsx]

## Sheet: Sheet1
Log2 values vs correspondoning Controls					MEF		Vc- OKMS				Vc+ OKMS
Chromosome	Genome Start	Genome End	Strand	Symbol	sh-Dnmt1	Tet1	sh-Dnmt1	Tet1	Tet1+Dnmt1	Tet1+sh-Dnmt1	sh-Dnmt1	Tet1	Tet1+Dnmt1	Tet1+sh-Dnmt1
6	27275119	28135178	-	Grm8	-0.291631	-0.830837	-0.249054	-0.5565	-0.479799	-0.38743	-0.191956	-0.332008	-0.321484	-0.407322
14	68083863	68089095	+	Nefl	-0.420687	-0.387388	-0.213489	-0.14899	-0.679302	-0.762944	-0.469721	-0.595059	-0.358882	-0.219714
18	11052510	11085635	+	Gata6	-0.498638	-0.93685	-0.292178	-0.657834	-0.50004	-0.827131	-0.501469	-0.628885	-0.839649	-1.40571
10	42561963	42583632	-	Nr2e1	-0.122112	-0.39567	-0.404939	-0.384436	-0.156944	-0.759833	-0.102462	-0.48138	-0.489964	-0.560853
19	45232684	45235812	-	Lbx1	-0.298288	-0.685432	-0.354451	-0.126013	-0.432928	-0.545281	-0.161926	-0.6606	-0.754382	-0.758111
3	154306294	154330659	-	Lhx8	-0.239137	-0.420329	-0.491429	-0.325224	-0.441807	-0.56775	-0.148109	-0.539105	-0.607034	-0.576036
13	40715675	40733823	-	Tfap2a	-0.207916	-0.346585	-0.741238	-0.331507	-0.462141	-1.06662	-0.173269	-0.506397	-0.508871	-0.870821
1	89927956	89931179	-	Gbx2	-0.172697	-0.686439	-0.441436	-0.415775	-0.436001	-0.426436	-0.307975	-0.676728	-0.345518	-0.715388
11	75193783	75267769	+	Rtn4rl1	-0.314984	-0.571379	-0.396841	-0.327323	-0.615348	-0.9002	-0.0938478	-0.727274	-0.76673	-0.859839
4	46343609	46346412	+	Foxe1	-0.150304	-0.541978	-0.395275	-0.124362	-0.18325	-0.514681	-0.287239	-0.42556	-0.531484	-0.874124
7	142283214	142288991	+	B130016D09Rik	-0.419459	-0.905456	-0.994115	-1.07068	-1.47148	-1.12877	-0.178	-0.291764	-0.658959	-0.344578
4	108579423	108614833	+	Orc1	-0.503694	-0.813277	-0.353577	-0.146444	-0.874672	-0.947259	-0.302528	-0.693143	-0.574669	-1.00342
5	118027743	118061878	+	Tesc	-0.37665	-0.691667	-0.32409	-0.329359	0.0400875	-0.655633	-0.27201	-0.474021	-0.355546	-0.535207
14	93013410	93890679	-	Pcdh9	-0.540542	-0.679924	-0.450067	-0.299226	-0.608449	-0.683503	-0.399136	-0.677773	-0.797703	-0.586171
13	94875602	94885130	+	Otp	-0.199067	-0.763489	-0.53681	-0.189772	-0.279784	-0.436769	-0.331814	-0.314064	-0.320123	-0.769577
17	79706953	79715041	-	Cyp1b1	-0.491075	-1.17083	-0.274324	-0.272524	-0.538782	-0.968505	-0.513536	-0.786186	-1.08184	-1.72155
11	113776374	114067046	-	Sdk2	-0.327581	-0.738632	-0.406638	-0.344253	-0.457343	-0.389277	-0.231829	-0.339938	-0.215839	-0.496063
10	127290774	127296288	+	Ddit3	-0.369306	-1.09645	-0.558967	-0.449094	-0.389666	-0.515058	-0.522128	-0.384988	-0.547854	-0.660729
11	96286623	96290162	+	Hoxb7	-0.379293	-0.462158	-0.256664	-0.673138	-0.336233	-0.534858	-0.143223	-0.469481	-0.429218	-0.623041
1	91801461	91848028	+	Twist2	-0.148615	-0.438467	-0.450231	-0.295507	-0.731795	-0.710715	-0.0784404	-0.948573	-0.714277	-1.0277
8	120228456	120581390	+	Gse1	-0.171292	-0.468507	-0.50599	-0.433206	-0.308595	-0.944489	-0.510586	-0.522704	-0.733158	-0.636014
4	148804429	148954889	+	Casz1	-0.161547	-0.32245	-0.330045	-0.128359	-0.6283	-0.362795	-0.123039	-0.274525	-0.0529002	-0.321955
16	22381309	22439719	-	Etv5	-0.449844	-0.600271	-0.930766	-0.365919	-0.552985	-0.77049	-0.426126	-0.444276	-0.700668	-0.360353
13	71957921	71963723	-	Irx1	-0.257502	-0.329916	-0.599539	-0.408757	-0.238005	-0.734875	-0.341897	-0.479868	-0.569849	-0.560701
10	103007846	103029054	-	Alx1	-0.404894	-0.328091	-0.266585	-0.327211	-0.185405	-0.952585	-0.509168	-0.650491	-0.578213	-1.61225
5	30905885	30907788	-	Ost4	-0.570643	-1.16964	-0.338402	-0.669171	-0.569553	-0.697133	-0.497656	-1.21982	-0.781077	-1.52739
17	6648941	6655939	-	Dynlt1f	-0.138334	-0.775853	-0.969937	-0.780467	-1.07431	-1.10143	-0.709655	-0.652099	-0.41013	-1.31625
10	103028985	103032531	+	Gm34298	-0.304771	-0.345828	-0.271039	-0.342808	-0.200484	-0.95516	-0.427848	-0.533494	-0.500109	-1.40052
7	29158829	29170411	-	Spred3	-0.227954	-0.912836	-0.496779	-0.218422	-1.44255	-1.13903	-0.539405	-0.995364	-1.30852	-1.27809
7	35586244	35639226	+	Ankrd27	-0.239325	-0.393131	-0.28379	-0.139397	-0.0739172	-0.356544	-0.124793	-0.37027	-0.544686	-0.991366
8	88199213	88259722	+	Papd5	-0.481394	-0.321947	-0.376144	-0.176521	-0.0164619	-0.569948	-0.074722	-0.258246	-0.224477	-0.450865
19	8967041	8978479	+	Eef1g	-0.520882	-2.30568	-0.608319	-1.09923	-0.90115	-2.00347	-0.235438	-1.92749	-1.11235	-2.21334
8	69894188	69902558	-	Ndufa13	-0.191091	-0.387062	-0.846663	-0.379028	-0.251809	-1.22412	-0.413137	-1.22652	-0.751819	-1.10815
12	104471209	104473330	-	Gsc	-0.437767	-1.13814	-0.401198	-0.430517	-0.46637	-1.03076	-0.291191	-1.29204	-0.796247	-1.91935
2	94411682	94438136	-	Api5	-0.188229	-0.353625	-0.26885	-0.241076	0.141222	-0.240434	-0.132538	-0.276364	-0.0332905	0.247844
11	103116231	103119725	+	Hexim1	-0.469783	-0.783225	-0.906977	-1.14491	-0.580412	-0.861945	-0.310428	-0.332613	-0.308302	-0.703812
8	84841850	84846934	-	Calr	-0.540846	-0.807378	-0.328475	-0.431687	-0.309	-0.927255	-0.422666	-1.05075	-0.799454	-1.38098
10	75060896	75184923	+	Bcr	-0.197095	-0.311516	-0.496099	-0.534406	-0.657541	-0.583459	-0.236254	-0.373864	-0.602457	-0.790757
4	144892827	144928209	+	Dhrs3	-0.567323	-0.402306	-0.723556	-0.745712	-1.47096	-1.28643	-0.313348	-0.560906	-0.410939	-0.673847
3	53463666	53481755	+	Proser1	-0.399382	-0.789884	-0.474059	-0.529318	-0.297043	-0.971252	-0.146161	-1.30329	-0.983007	-1.17504
2	148042877	148046969	-	Foxa2	-0.19643	-0.794673	-0.253984	-0.321195	-0.450176	-0.773983	-0.332579	-1.08555	-0.892956	-0.862808
2	174076308	174099771	+	Stx16	-0.161629	-0.525049	-0.550652	-0.164093	-0.318325	-0.690797	-0.223327	-0.475837	-0.364062	-0.857665
5	149046702	149184489	-	Hmgb1	-0.186439	-0.458867	-0.922294	-0.285671	-0.878854	-0.0493464	-0.657231	-0.603176	-1.07925	-0.370851
17	28142316	28174852	+	Scube3	-0.263028	-0.866349	-0.373675	-0.421949	-0.985922	-0.684013	-0.343321	-0.667792	-0.824098	-0.885243
17	34591266	34597400	+	Pbx2	-0.0982123	-0.310348	-0.422584	-0.211774	-0.0615519	-0.594638	-0.488741	-0.816621	-0.667159	-0.79092
15	7811011	7837575	+	Gdnf	-0.575169	-0.979922	-0.37293	-0.547124	-0.452374	-0.982091	-0.300249	-1.29432	-0.91039	-1.10502
11	119077573	119086221	-	Cbx4	-0.20384	-0.647447	-0.387275	-0.243331	-0.271656	-0.744505	-0.262367	-0.765012	-0.668426	-0.885504
7	34674468	34812711	-	Chst8	-0.54657	-0.766456	-0.439531	-0.458187	-0.299813	-0.620824	-0.245674	-0.682909	-0.72583	-0.935928
11	32533305	32624587	+	Stk10	-0.103429	-0.363298	-0.459352	-0.405626	-0.403625	-0.724285	-0.358486	-0.684541	-0.379626	-1.40495
12	111669355	111672338	-	Ckb	-0.358756	-0.774993	-0.581068	-0.350402	-0.508432	-1.04658	-0.302866	-0.470248	-0.53946	-0.627652
19	25236975	25434496	+	Kank1	-0.13762	-0.722644	-0.392506	-0.533093	-0.512245	-0.383256	-0.111541	-0.79265	-0.325579	-0.346849
4	108563172	108579336	-	Prpf38a	-0.503694	-0.813277	-0.353577	-0.146444	-0.874672	-0.947259	-0.302528	-0.693143	-0.574669	-1.00342
3	38886940	39011985	+	Fat4	-0.255068	-0.534244	-0.466532	-0.75881	-0.435135	-0.780252	-0.26413	-0.432453	-0.520443	-0.824093
19	45075241	45079289	+	Kazald1	-0.671648	-1.52612	-0.740046	-1.40615	-1.35272	-1.26252	-0.370885	-1.48727	-0.992634	-1.58883
4	140026846	140246784	-	Igsf21	-0.129072	-0.508208	-0.436297	-0.315865	-0.166371	-0.8617	-0.499027	-0.450165	-0.32527	-0.571999
12	49382660	49386861	+	Foxg1	-0.203416	-0.499025	-0.528776	-0.27236	-0.424308	-0.418958	-0.122969	-0.506918	-0.560537	-0.854277
9	8900419	8965425	+	Pgr	-0.204548	-1.0044	-0.839121	-0.529866	-0.842673	-0.540758	-0.100366	-0.363337	-0.394146	-0.424819
5	149184350	149215434	+	Uspl1	-0.186439	-0.458867	-0.922294	-0.285671	-0.878854	-0.0493464	-0.657231	-0.603176	-1.07925	-0.370851
5	24423837	24440950	+	Slc4a2	-0.372532	-0.815541	-0.384478	-0.453877	-0.388736	-0.776473	-0.369577	-0.585524	-0.680281	-0.614627
7	44997648	45002848	+	Irf3	-0.268827	-0.748842	-0.405383	-0.734178	-0.521036	-1.09705	-0.535032	-1.3094	-1.24229	-2.47327
5	142903115	142906754	-	Actb	-0.254455	-1.17526	-0.32162	-0.538242	-0.418775	-0.837932	-0.375679	-1.41063	-1.59931	-1.37984
8	106510913	106556908	+	Cdh3	-0.20933	-0.826601	-0.286725	-0.275831	-0.430699	-0.736864	-0.147627	-0.622184	-0.728466	-0.852128
10	81346048	81350480	-	Hmg20b	-0.222038	-0.831511	-0.553397	-0.46824	-0.476421	-0.564715	-0.316718	-0.813017	-0.737599	-0.861952
17	65848433	65885755	-	Ralbp1	-0.140087	-0.483611	-0.276084	-0.122497	-6.88846e-05	-0.419246	-0.0654841	-0.35953	-0.511466	-0.615953
8	69902184	69903518	+	Tssk6	-0.191091	-0.387062	-0.846663	-0.379028	-0.251809	-1.22412	-0.413137	-1.22652	-0.751819	-1.10815
5	123577795	123684618	-	Clip1	-0.119379	-0.429858	-0.264024	-0.483459	-0.719886	-0.673537	-0.196987	-0.403906	-0.312831	-0.516818
7	30552178	30555443	+	Hspb6	-0.410169	-0.827359	-1.10692	-1.24898	-0.815783	-1.33833	-0.267379	-0.824561	-0.991848	-0.721874
5	38277404	38304217	+	Otop1	-0.334605	-0.908802	-0.97375	-1.06563	-0.268536	-0.889718	-0.445465	-0.428599	-1.01458	-1.20846
11	97627389	97629702	-	E130012A19Rik	-0.476651	-1.04622	-0.288434	-0.188378	-0.0676179	-0.84248	-0.492517	-1.06385	-0.991668	-1.39584
7	108950338	109034460	+	Tub	-0.269464	-0.384962	-0.359292	-0.321669	-0.716147	-0.635333	-0.508925	-0.263302	-0.4023	-0.575049
11	69796068	69801857	-	Fgf11	-0.314923	-0.637045	-0.726409	-0.776342	-0.951907	-1.30717	-0.196672	-0.859121	-0.675395	-0.735086
1	9545408	9547455	+	Rrs1	-0.334584	-0.496707	-0.31435	-0.420813	-0.249193	-0.455036	-0.0763341	-0.600227	0.0827768	-0.421277
17	34823993	34836945	-	Stk19	-0.503487	-0.698346	-0.590634	-0.692492	-0.606631	-1.12148	-0.333105	-1.11365	-1.1869	-1.49808
9	123259058	123260789	-	Tmem158	-0.29867	-0.33222	-0.29127	-0.115036	-0.317435	-0.120488	-0.0452603	-0.404823	-0.455027	-0.774894
8	119910841	124345722	+	Gm20388	-0.259498	-0.502279	-0.424935	-0.285897	-0.459315	-1.04036	-0.262318	-0.95821	-0.674433	-1.10757
15	5206661	5244187	-	Ptger4	-0.106687	-0.33966	-0.625498	-0.660406	-0.293148	-0.838637	-0.230164	-0.478189	-0.797611	-0.554944
7	132594878	132599637	-	Nkx1-2	-0.344256	-0.380014	-0.500213	-0.264793	-0.40141	-0.641012	-0.127754	-0.353898	-0.35079	-0.583952
9	57504102	57505447	+	Rpp25	-0.367177	-0.756675	-0.256166	-0.707492	-0.169102	-1.13277	-0.219337	-0.565415	-0.694938	-1.2828
7	110627661	110629820	+	Adm	-0.249868	-1.30926	-0.421019	-0.531849	-0.606495	-0.862396	-0.342754	-1.57907	-0.996595	-1.44198
12	84569762	84595457	+	Vsx2	-0.3411	-0.506573	-0.243449	-0.488689	-0.321795	-0.761199	-0.316409	-0.499619	-0.616797	-0.843664
11	100347327	100356128	-	Hap1	-0.455059	-0.658805	-0.381684	-0.33855	-0.350973	-0.682178	-0.443297	-0.715727	-0.831152	-1.09411
17	34837019	34839233	+	Dxo	-0.510976	-0.705847	-0.578648	-0.690247	-0.598266	-1.11921	-0.337483	-1.12073	-1.1921	-1.50343
6	63253132	63256938	-	Gm38520	-0.189672	-0.549635	-0.347596	-0.158659	-0.186086	-0.389991	-0.358115	-0.513798	-0.0513954	-0.479209
13	91460283	91703429	+	Ssbp2	-0.273259	-0.818289	-0.551394	-0.552342	-0.820434	-1.14621	-0.113953	-0.270386	-0.345102	-0.566559
2	71543408	71546754	-	Dlx2	-0.124501	-0.793	-0.526799	-0.95672	-0.66227	-1.30623	-0.0790292	-1.32865	-0.887307	-1.23285
15	44375227	44428307	-	Nudcd1	-0.33612	-0.418181	-0.242971	-0.382455	-0.520831	-0.396219	-0.464049	-0.456937	-0.328152	-0.655427
14	37120444	37135322	-	Ghitm	-0.330854	-0.707123	-0.371141	-0.254149	-0.191202	-0.629394	-0.152751	-0.64453	-0.554656	-0.695906
2	167688915	167690418	+	Cebpb	-0.304339	-0.438262	-0.342206	-0.193941	-0.211045	-0.582423	-0.570917	-0.601351	-0.499506	-0.92491
7	79792241	79793788	-	Mesp1	-0.573169	-1.2811	-0.971936	-1.03227	-0.723843	-0.868854	-0.418351	-1.23659	-1.06562	-1.48428
3	104767406	104781840	-	Fam19a3	-0.270498	-0.582195	-0.379582	-0.128508	-0.158262	-0.275535	-0.286763	-0.614844	-0.478906	-1.02019
16	33062521	33127695	+	Lmln	-0.402634	-0.864433	-1.21255	-0.668331	-0.52238	-0.797055	-0.264328	-0.714229	-0.392404	-0.657499
14	70077445	70080157	+	Egr3	-0.353315	-0.768864	-0.251244	-0.648031	-0.331348	-1.05259	-0.299785	-1.00706	-0.796331	-1.14448
3	104781056	104786018	+	Ppm1j	-0.270498	-0.582195	-0.379582	-0.128508	-0.158262	-0.275535	-0.286763	-0.614844	-0.478906	-1.02019
13	55825051	55836192	-	Pitx1	-0.17328	-0.561624	-0.431865	-0.358778	-0.571895	-1.13199	-0.382015	-1.18808	-0.879185	-1.22572
1	171275990	171281186	-	Ppox	-0.639556	-0.815727	-0.546948	-0.653195	-0.443911	-0.661883	-0.289953	-1.05538	-0.626496	-1.43515
10	128557766	128565934	-	Pa2g4	-0.556526	-1.04415	-0.508173	-0.441935	-0.28014	-1.06161	-0.381119	-0.854104	-0.939202	-1.61497
12	112908590	112929495	-	Jag2	-0.0932375	-0.540563	-0.292517	-0.419548	-0.521969	-0.743953	-0.205101	-0.461226	-0.509672	-0.751828
2	70474923	70477729	+	Sp5	-0.150802	-0.780534	-0.2481	-0.294813	-0.271531	-0.535067	-0.237551	-0.33024	-0.751488	-0.812734
8	84010222	84012171	-	2210011C24Rik	-0.385062	-0.775481	-0.47249	-0.319955	-0.370009	-0.821009	-0.425652	-1.33785	-1.0488	-1.54219
9	31089402	31131853	-	St14	-0.149497	-0.748271	-0.384222	-0.263641	-0.471973	-0.75711	-0.558913	-0.843339	-0.954593	-1.01987
9	106475963	106485424	+	Rrp9	-0.605931	-1.41204	-1.08765	-0.904028	-0.730456	-1.67872	-0.884621	-1.80416	-1.71874	-2.14972
5	137596645	137601058	-	Mospd3	-0.739667	-1.26334	-0.325086	-0.211947	-0.595462	-0.591679	-0.712485	-0.876533	-1.70205	-1.40101
7	27207172	27228661	-	Itpkc	-0.394455	-0.63509	-0.637887	-0.624724	-0.385939	-0.925177	-0.459078	-0.798966	-1.10002	-1.49355
17	85684277	85688274	-	Six2	-0.467489	-0.898177	-0.295372	-0.422063	-0.378744	-0.970628	-0.182765	-1.0238	-0.860164	-1.15063
7	116039397	116105210	+	1110004F10Rik	-0.113065	-0.846237	-0.332574	-0.34923	-0.70248	-1.35025	-0.258148	-1.17736	-1.48642	-1.63749
6	83030934	83033471	-	Dok1	-0.167098	-0.886696	-0.307285	-1.11332	-0.729091	-1.24613	-0.611332	-1.91629	-1.36344	-1.67199
14	60963834	61046855	-	Tnfrsf19	-0.378513	-2.46474	-0.241339	-0.985038	-0.343585	-1.58922	-0.197404	-0.871099	-0.755293	-0.000672992
6	143167221	143232307	+	Etnk1	-0.397329	-1.25502	-0.490488	-0.682582	-0.613397	-0.880032	-0.751764	-0.787387	-1.12239	-1.49961
8	70493158	70504081	+	Crlf1	-0.246843	-0.79794	-0.420704	-0.487311	-0.509979	-0.830911	-0.268643	-0.681039	-0.658407	-1.03378
7	73375509	73419899	+	Rgma	-0.32578	-0.669107	-0.615432	-0.467468	-0.90972	-0.819791	-0.373741	-0.601827	-1.14538	-1.08273
4	73714579	73790709	-	Rasef	-0.274674	-0.795357	-0.395883	-0.110761	-0.788451	-0.879747	-0.649944	-0.748026	-0.532915	-0.952295
11	77515121	77538607	+	Abhd15	-0.254844	-0.729998	-0.858343	-0.612015	-0.956186	-1.0217	-0.420766	-0.541881	-1.15503	-1.3093
11	74925823	75164448	+	Smg6	-0.832285	-0.789992	-0.259538	-0.752453	-1.41594	-1.05482	-0.20066	-1.48911	-1.3432	-2.00025
11	74906509	74925948	-	Srr	-0.832285	-0.789992	-0.259538	-0.752453	-1.41594	-1.05482	-0.20066	-1.48911	-1.3432	-2.00025
2	113746164	113758646	-	Grem1	-0.171684	-0.508731	-0.62989	-0.535478	-0.275378	-0.876693	-0.596435	-1.14118	-1.07512	-0.975619
16	36043844	36071515	-	Fam162a	-0.256935	-0.77899	-0.619368	-0.783848	-0.836081	-0.887972	-0.108391	-0.376315	-0.863674	-1.03775
9	106470322	106476949	-	Parp3	-0.605931	-1.41204	-1.08765	-0.904028	-0.730456	-1.67872	-0.884621	-1.80416	-1.71874	-2.14972
4	129353628	129378116	-	Zbtb8a	-0.25422	-0.448313	-0.307924	-0.133065	-0.217462	-0.318989	-0.429629	-0.316058	-0.280752	-0.0413711
1	74391509	74397285	+	Ctdsp1	-0.528251	-1.05244	-0.381447	-0.390189	-0.366484	-0.672211	-0.326891	-0.765378	-1.08484	-0.993963
7	45017961	45021647	+	Rras	-0.223862	-0.998804	-0.389511	-0.327238	-0.896797	-0.680603	-0.051197	-0.613529	-0.298322	-0.788537
19	34290659	34327770	+	Fas	-0.457833	-2.31492	-0.329482	-1.51249	-0.766906	-2.45735	-0.86868	-2.99772	-1.9992	-3.78621
19	46761596	46878795	+	Cnnm2	-0.403993	-0.578128	-0.33713	-0.23941	-0.381719	-0.831351	-0.0585324	-0.864766	-0.721862	-1.18056
11	72961169	72993044	+	Atp2a3	-0.524927	-0.73994	-0.234676	-0.511308	-0.432164	-0.607689	-0.474464	-0.60517	-1.24646	-1.1801
19	10455371	10457447	-	Lrrc10b	-0.169292	-0.456267	-0.394128	-0.198722	-0.696435	-1.11719	-0.0979971	-0.691432	-0.854653	-0.984171
2	130171414	130179403	-	Snrpb	-0.427284	-0.747586	-0.503996	-0.353417	-0.265821	-0.840438	-0.578412	-1.15141	-0.796312	-1.49456
4	63414910	63495991	-	Whrn	-0.302236	-0.426424	-0.404076	-0.535848	-0.202469	-0.678725	-0.0861233	-0.64945	-0.504063	-0.574584
10	80540922	80561560	-	Rexo1	-0.773623	-1.05609	-0.795977	-0.819794	-0.908084	-1.45395	-0.524759	-0.718743	-0.879671	-1.28454
11	3415982	3452363	-	Rnf185	-0.38761	-0.812638	-0.380236	-0.300446	-0.478882	-0.689693	-0.21764	-0.767455	-0.927169	-0.998779
16	94085260	94127032	+	Sim2	-0.42894	-0.716746	-0.375882	-0.536583	-0.631507	-1.01775	-0.151589	-1.18264	-1.30858	-1.80587
1	138825186	138848577	-	Lhx9	-0.181178	-1.00354	-0.212398	-0.351371	-0.307803	-0.761479	-0.139063	-1.40216	-0.952348	-1.26989
2	80411970	80447625	-	Frzb	-0.33855	-0.792962	-0.615857	-1.49232	-0.629996	-0.518918	-0.622291	-0.544881	-1.27228	-1.02932
19	7267325	7275225	+	Rcor2	-0.454651	-0.909086	-0.464361	-1.19263	-0.912512	-1.34108	-0.28532	-0.591566	-0.757217	-0.698522
11	70651850	70654644	-	Pfn1	-0.44268	-1.2535	-0.709514	-1.09292	-1.2355	-1.48182	-0.441735	-1.24331	-1.28596	-1.54893
8	71951038	71993408	+	Zfp961	-0.398922	-0.656078	-0.452293	-0.26616	-0.051232	-0.840057	-0.10166	-1.02084	-0.496531	-0.803919
11	72796226	72927120	+	Zzef1	-0.479623	-1.03206	-2.42934	-1.84417	-0.00529445	0.488544	-0.664442	-0.422743	0.00843728	-0.0279108
3	53448583	53463332	-	Nhlrc3	-0.399382	-0.789884	-0.474059	-0.529318	-0.297043	-0.971252	-0.146161	-1.30329	-0.983007	-1.17504
6	63255876	64704323	+	Grid2	-0.189672	-0.549635	-0.347596	-0.158659	-0.186086	-0.389991	-0.358115	-0.513798	-0.0513954	-0.479209
15	102976439	102985099	+	Hoxc9	-0.401715	-0.943895	-0.319079	-0.394288	-0.411185	-0.907888	-0.170553	-1.18296	-0.967032	-1.66119
19	30030513	30093722	+	Uhrf2	-0.416258	-0.646159	-0.505645	-0.273918	-0.641913	-1.0777	-0.274051	-0.749216	-0.74503	-1.54207
10	114398823	114802307	-	Trhde	-0.360735	-0.567418	-0.329458	-0.191385	-0.15684	-0.716861	-0.221561	-0.511518	-0.530939	-0.959547
11	101172997	101175443	-	Ccr10	-0.387799	-0.77452	-0.43724	-0.553757	-0.623247	-1.16626	-0.233397	-1.08917	-0.94217	-1.29551
11	115824049	115855780	+	Llgl2	-0.406504	-0.577019	-0.508648	-0.334772	-0.359088	-0.818463	-0.326663	-0.980919	-0.935797	-1.18146
7	81213596	81334533	+	Pde8a	-0.331567	-0.777005	-0.318722	-0.54946	-0.686795	-0.841428	-0.321269	-0.670809	-0.850517	-0.618182
3	88297116	88321767	+	Cct3	-1.07444	-1.12969	-0.28519	-1.46461	-2.37955	-2.73498	-0.86818	-2.0957	-1.719	-2.11285
19	5549137	5560575	-	Ovol1	-0.269178	-0.458129	-0.498878	-0.270218	-0.163541	-0.674577	-0.351014	-0.88311	-0.869658	-1.06711
3	107663118	107696560	-	Ahcyl1	-0.13081	-0.728286	-0.287952	-0.520915	-0.323087	-0.520557	-0.305617	-0.986726	-0.96515	-1.8619
14	76086232	76110815	-	Gpalpp1	-0.34581	-1.12288	-1.01446	-1.00913	-0.683498	-1.4162	-0.204162	-1.29204	-1.00128	-1.40322
11	85832551	85841948	+	Tbx2	-0.350234	-0.563948	-0.317671	-0.722813	-0.687484	-0.786178	-0.0839398	-0.702805	-0.633011	-0.613825
6	83711264	83738313	+	Vax2	-0.467158	-0.671087	-0.346625	-0.341755	-0.681312	-0.368891	-0.405162	-0.302029	-1.24011	-0.852109
19	10577454	10588548	+	Cyb561a3	-0.0880376	-1.47809	-0.548494	-1.09441	-0.738366	-0.669963	-0.699009	-0.271397	-0.67697	-1.19342
9	36890982	37147322	-	Pknox2	-0.16149	-0.354358	-0.472806	-0.213835	-0.319497	-0.420631	-0.318353	-1.16032	-0.835768	-1.18851
19	10570478	10577362	-	Tmem138	-0.0880376	-1.47809	-0.548494	-1.09441	-0.738366	-0.669963	-0.699009	-0.271397	-0.67697	-1.19342
16	21204755	21223305	+	Ephb3	-0.206482	-0.44871	-0.421294	-0.204669	-0.280885	-0.658475	-0.284055	-0.752133	-0.769067	-1.02366
9	21971527	21989453	-	Rgl3	-0.196955	-0.738792	-0.522189	-0.498734	-0.214275	-0.582187	-0.349835	-0.642628	-0.587193	-0.831722
11	21994764	22002897	-	Otx1	-0.451096	-0.925521	-0.314125	-0.382564	-0.580104	-1.07822	-0.269471	-0.999035	-0.996682	-0.967334
2	118699103	118703963	-	Ankrd63	-0.3219	-0.828057	-0.259559	-0.770102	-0.736356	-1.2944	-0.0999949	-0.879364	-0.797155	-1.0052
5	100654723	100675140	-	Coq2	-1.09639	-2.75342	-0.480375	-1.53689	-1.60866	-2.38255	-0.516953	-1.48145	-1.61075	-1.38684
11	95120119	95125296	+	Dlx3	-0.38196	-0.843076	-0.357701	-0.306646	-0.489368	-0.733338	-0.331957	-0.820061	-0.784759	-0.68716
1	172376546	172384099	+	Pigm	-0.19402	-0.312725	-0.520069	-0.196402	-0.0343641	-0.751482	-0.468317	-0.895121	-1.11782	-1.22586
3	89338542	89349996	-	Adam15	-0.152882	-0.51186	-0.618482	-0.369636	-0.594242	-0.628004	-0.401667	-0.451477	-0.468595	-0.426838
17	49456022	49564337	-	Daam2	-0.431415	-0.417113	-0.909778	-1.10005	-0.308053	-0.256555	-0.743216	-0.333642	-0.890222	-1.20996
12	65075606	65132058	+	Fancm	-0.478328	-0.442739	-0.432428	-0.189697	-0.27387	-0.675377	-0.870284	-0.926256	-0.940645	-1.44872
17	21567046	21588697	+	Zfp948	-0.889804	-0.475555	-0.341664	-0.399441	-0.400287	-1.06606	-0.0715211	-0.917538	-0.385317	-0.87447
2	21367542	21830547	+	Gpr158	-0.866866	-0.698598	-0.276639	-0.321141	0.409043	-0.828035	-0.554367	-0.516581	-0.762118	-0.619467
2	164891882	164911757	-	Zfp335	-0.0907014	-0.726423	-0.389697	-0.543754	-0.568386	-0.946274	-0.46144	-1.03107	-0.656325	-0.809961
5	117120129	117275219	+	Taok3	-0.246007	-0.327606	-0.544723	-0.400282	-0.13719	-0.756868	-0.248566	-0.617931	-0.494271	-0.705047
4	154056253	154140208	-	Trp73	-0.177992	-0.962386	-0.4344	-0.512679	-0.478565	-0.701662	-0.935577	-1.08723	-1.26155	-1.65007
12	85599105	85639878	+	Jdp2	-0.211828	-0.485081	-0.858356	-0.165578	-0.417501	-0.584014	-0.553076	-0.313964	-0.463992	-0.497082
2	52428325	52676831	-	Cacnb4	-0.194119	-0.531671	-0.438493	-0.28958	-0.391175	-0.846597	-0.144146	-0.747328	-1.00795	-1.01555
14	99099433	99254493	+	Pibf1	-0.163169	-0.387554	-0.261329	-0.524555	-0.712262	-0.542812	-0.382601	-0.376973	-0.473905	-0.505535
16	92301286	92313041	+	Smim11	-0.452892	-0.70926	-0.219812	-0.223573	-1.36465	-0.993504	-0.698717	-1.25694	-0.918485	-2.1123
4	83417724	83467676	+	Snapc3	-0.379194	-0.707467	-0.519186	-0.466287	-0.344619	-0.637939	-0.34039	-0.564631	-0.224061	-0.433607
1	131176410	131245258	-	Rassf5	-0.337702	-1.10204	-0.453937	-0.645466	-0.881984	-0.883532	-0.169979	-0.491533	-0.430221	-0.735303
11	69964779	69967885	+	Cldn7	-0.392458	-0.760867	-0.420274	-0.525812	-0.521454	-0.908893	-0.447406	-1.04698	-1.02241	-1.3026
11	109362831	109401369	+	Gna13	-0.215699	-0.618185	-0.233696	-0.143453	-0.23998	-0.48857	-0.201907	-0.335	-0.164105	-0.650245
7	29170210	29173976	+	Ggn	-0.320691	-1.27389	-0.609893	-0.36181	-1.73097	-1.36037	-0.541772	-1.39491	-1.49164	-1.58402
10	75831845	75834881	-	Gstt2	-0.337357	-0.419568	-0.357474	-0.316901	-0.268307	-0.682374	-0.13089	-0.568631	-0.117203	-0.752791
6	52163359	52213339	-	Gm28308	-0.872649	-1.36007	-0.303746	-0.804183	-1.04877	-2.09494	-0.29874	-0.802333	-1.67719	-0.936459
6	52169062	52213336	-	Hoxa3	-0.872649	-1.36007	-0.303746	-0.804183	-1.04877	-2.09494	-0.29874	-0.802333	-1.67719	-0.936459
19	6140983	6172476	+	Batf2	-0.857456	-0.784562	-0.520279	-0.299691	-1.431	-0.429825	-0.406748	-0.448246	-0.597387	-0.705186
11	82764345	82765935	+	Zfp830	-0.760141	-0.878482	-0.307393	-0.244756	-0.396241	-0.541306	-0.626814	-0.546657	-0.255116	-0.454896
15	98771753	98778150	-	Wnt10b	-0.416391	-1.13462	-0.671132	-1.35137	-1.18515	-1.57205	-0.303636	-1.42139	-1.20253	-0.941827
7	126797668	126830215	+	Fam57b	-0.661792	-0.953487	-0.279234	-0.795836	-0.889852	-1.11718	-0.32196	-0.78097	-0.973067	-0.792453
15	37233036	37363569	+	Grhl2	-0.363047	-0.917164	-0.451371	-0.38842	-0.433311	-0.774818	-0.225765	-1.0642	-0.796289	-1.26339
17	87975050	87990883	+	Msh6	-0.351006	-0.538924	-0.355304	-0.419056	-0.277189	-0.524372	-0.209732	-0.354781	-0.298391	-0.610176
15	74721204	74724639	+	Them6	-0.425928	-4.39887	-0.531898	-2.59624	-1.42123	-2.77109	-0.646035	-3.46331	-1.72261	-2.48644
18	52516069	52529867	-	Lox	-0.336135	-1.58869	-0.444735	-0.689271	-0.5397	-0.842251	-0.474097	-1.22189	-1.21211	-1.3183
5	24418241	24423530	-	Cdk5	-0.596372	-0.739253	-0.512085	-0.458788	-0.371681	-1.04462	-0.286186	-1.17312	-0.933098	-1.16435
3	102010076	102015492	+	Nhlh2	-0.616201	-0.903134	-0.432483	-0.270427	-0.610516	-0.813789	-0.424662	-0.858498	-0.745099	-1.10908
4	134561690	134704290	-	Man1c1	-0.332729	-0.510422	-0.571546	-0.541404	-0.617615	-0.821647	-0.153164	-0.490389	-0.476991	-0.726013
4	152158867	152162469	+	Hes2	-0.273849	-0.826721	-0.317492	-0.564397	-0.450296	-0.56318	-0.380297	-0.870976	-1.13219	-1.05733
15	76852148	76871435	-	Zfp251	-0.641407	-1.1965	-0.508	-1.0936	-0.690691	-1.42194	-0.748096	-1.70166	-1.73533	-2.18353
1	86666291	86670571	-	Nppc	-0.158574	-0.99112	-0.424267	-0.155309	-0.210139	-0.453609	-0.11469	-0.534456	-0.48615	-0.712283
11	72777232	72796142	-	Cyb5d2	-0.479623	-1.03206	-2.42934	-1.84417	-0.00529445	0.488544	-0.664442	-0.422743	0.00843728	-0.0279108
14	99076634	99099770	-	Dis3	-0.163169	-0.387554	-0.261329	-0.524555	-0.712262	-0.542812	-0.382601	-0.376973	-0.473905	-0.505535
5	140705011	140719379	+	Brat1	-0.451388	-1.17595	-0.645005	-0.578003	-0.532553	-1.39931	-0.547812	-1.37181	-1.08441	-1.88575
17	46674550	46680930	-	Klhdc3	-0.161955	-1.71435	-0.50672	-1.07192	-1.19791	-1.30101	-0.435448	-1.16938	-0.420158	-1.63131
9	20888175	20892178	+	Ppan	-0.433814	-1.44371	-0.791483	-1.90657	-1.74107	-2.11162	-0.792407	-2.63707	-1.76068	-2.37683
18	58836764	59053678	+	Adamts19	-0.246455	-0.404114	-0.445157	-0.355439	-0.209894	-0.396278	-0.163062	-0.279592	-0.341692	-0.762726
16	97741933	97763737	-	Ripk4	-0.393793	-0.692089	-0.839431	-0.491516	-0.95228	-1.51722	-0.646137	-1.16657	-0.943062	-1.27273
17	34629533	34633126	+	Prrt1	-0.303707	-0.770098	-0.656287	-0.304511	-0.325687	-0.972466	-0.771216	-1.40983	-0.931073	-1.66364
4	149896283	149955043	-	Spsb1	-0.153102	-1.22791	-0.384394	-0.839682	-0.77573	-1.01187	-0.224494	-0.586512	-0.626071	-0.787097
10	79960152	79969246	+	Wdr18	-0.310759	-0.484395	-0.341253	-0.517902	-0.46036	-0.742651	-0.240817	-0.949605	-0.721953	-1.60436
15	76723985	76818170	-	Arhgap39	-0.314627	-0.580393	-0.60639	-0.257266	-0.146563	-0.816283	-0.3988	-1.14048	-0.655654	-1.74484
16	16213318	16272712	+	Pkp2	-0.456057	-0.339698	-0.709476	-0.626638	-0.519543	-0.538868	-0.38247	-0.436526	-0.192812	-0.384146
3	105001915	105053146	-	Cttnbp2nl	-0.410368	-0.646393	-0.29801	-0.495128	-0.571641	-0.858114	-0.329196	-0.834346	-0.756367	-1.00762
19	8819401	8834142	+	Hnrnpul2	-0.432452	-0.715339	-0.282854	-0.467129	0.181329	-0.543787	-0.043574	-0.342436	-0.484677	-0.548621
1	91411483	91414038	-	Hes6	-0.152299	-0.549751	-0.403244	-0.182723	-0.269594	-0.560368	-0.0732439	-0.576703	-0.708508	-0.77349
17	33996017	34000333	-	H2-K1	-0.499318	-0.770114	-0.331069	-0.494761	-0.780415	-0.797599	-0.500463	-0.57592	-0.714604	-1.25377
7	30568858	30588726	-	Kmt2b	-0.479161	-0.909567	-0.647311	-0.701183	-0.830273	-1.29689	-0.164087	-1.24636	-1.25771	-1.54926
18	35118912	35254775	+	Ctnna1	-0.135142	-0.811784	-0.303179	-0.263692	-0.507959	-0.785668	-0.428003	-0.752841	-0.842633	-1.11858
7	29221926	29232515	-	Kcnk6	-0.376383	-0.777891	-0.374306	-0.214503	-0.125298	-0.517391	-0.291224	-0.861093	-0.674454	-1.08465
11	83850063	83905819	+	Hnf1b	-0.329686	-0.89899	-0.575325	-0.334555	-0.251105	-0.666221	-0.159107	-0.620282	-0.498281	-1.43103
17	25830636	25833361	-	Stub1	-0.486289	-1.69459	-0.342332	-0.626221	-0.293182	-0.982483	-0.63344	-1.71095	-1.33698	-1.93936
19	46075863	46085528	+	Nolc1	-0.312665	-0.587161	-0.291928	-0.426407	-0.507995	-0.80454	-0.427044	-0.953407	-0.753809	-1.09726
8	48227682	48844026	-	Tenm3	-0.171021	-0.464551	-0.3461	-0.434251	-0.269555	-0.51802	-0.295833	-0.557512	-0.255531	-0.971368
4	133240818	133252929	+	Map3k6	-0.283712	-0.8187	-0.389033	-0.392345	-0.650572	-0.977515	-0.22057	-0.465641	-0.293106	-0.158515
15	86214459	86498503	+	Tbc1d22a	-0.236418	-0.359305	-0.61494	-0.391542	-0.194385	-0.702951	-0.479024	-0.910382	-1.15127	-1.31399
11	82719250	82764321	-	Cct6b	-0.760141	-0.878482	-0.307393	-0.244756	-0.396241	-0.541306	-0.626814	-0.546657	-0.255116	-0.454896
8	72161200	72183904	+	Rab8a	-0.271664	-0.566597	-0.318992	-0.487063	-0.383015	-0.685123	-0.0566203	-0.974881	-0.932192	-1.22258
9	42518135	42944493	-	Grik4	-0.199244	-0.958825	-0.217359	-0.245248	-0.624601	-1.01156	-0.0792716	-0.778876	-0.236446	-0.720781
4	120666572	120667820	+	Cited4	-0.222703	-0.325711	-0.21473	-0.322571	-0.255648	-0.613816	-0.229076	-0.567221	-0.318471	-0.818131
17	80580512	80728093	-	Map4k3	-0.559498	-0.999568	-0.468438	-0.573727	-0.466165	-0.645592	-0.272268	-0.384741	-0.414363	-0.64821
4	89274471	89294653	-	Cdkn2a	-0.299596	-0.501126	-0.530165	-0.865038	-0.529489	-0.93015	-0.287292	-0.628674	-0.705699	-0.903196
7	30539134	30552299	-	Proser3	-0.410169	-0.827359	-1.10692	-1.24898	-0.815783	-1.33833	-0.267379	-0.824561	-0.991848	-0.721874
8	70373548	70382065	+	Comp	-0.313719	-0.414888	-0.419673	-0.396565	-0.37878	-0.813398	-0.254016	-0.709061	-0.51135	-0.858685
5	124112297	124115483	+	Ogfod2	-0.187274	-0.477307	-0.375992	-0.346492	-0.734784	-0.619707	-0.273121	-0.294434	-0.724692	-0.780092
18	37143503	37187657	+	Pcdhac2	-0.415507	-0.527365	-0.248426	-0.223949	-0.290124	-0.508645	-0.184359	-0.96696	-0.48204	-1.25756
2	93187548	93201759	+	Trp53i11	-0.184674	-0.794988	-0.381428	-0.321204	-0.888936	-0.680959	-0.307877	-0.524154	-0.745446	-0.812155
3	94362438	94364566	+	C2cd4d	-0.201554	-0.463805	-0.39159	-0.337732	-0.500207	-0.866108	-0.199707	-0.399138	-0.785896	-1.20034
16	31933851	31946046	+	Pigz	-0.748099	-1.01051	-0.451829	-0.192952	-0.499333	-0.883236	-0.717442	-1.22607	-1.02923	-1.05893
8	70894722	70897443	-	Rpl18a	-0.526397	-0.612779	-0.663597	-0.654012	-0.744866	-1.21825	-0.424356	-1.5442	-0.773519	-1.2754
11	32522751	32532081	-	Efcab9	-0.103429	-0.363298	-0.459352	-0.405626	-0.403625	-0.724285	-0.358486	-0.684541	-0.379626	-1.40495
7	109279223	109439081	-	Stk33	-0.494479	-0.402283	-0.481335	-0.313305	-0.558723	-0.807578	-0.109513	-0.898499	-0.679016	-1.10479
15	79516408	79527739	+	Kdelr3	-0.64028	-1.99047	-0.212079	-0.739203	-0.752422	-1.43106	-0.336822	-1.42201	-1.36779	-2.1708
6	124810586	124814296	-	Tpi1	-0.428932	-0.650021	-0.531497	-0.178766	-0.40575	-0.697689	-0.475602	-1.27116	-0.901291	-1.60048
4	156229044	156234857	-	Klhl17	-0.360404	-0.64949	-0.274717	-0.728044	-0.321671	-0.65171	-0.559553	-0.668811	-0.674038	-0.616783
14	76110891	76137379	+	Nufip1	-0.34581	-1.12288	-1.01446	-1.00913	-0.683498	-1.4162	-0.204162	-1.29204	-1.00128	-1.40322
16	10192712	10243051	+	Atf7ip2	-0.308085	-0.432912	-0.391316	-0.120236	-0.120908	-0.727597	-0.677793	-1.16086	-0.827548	-1.44972
13	119710094	119755882	-	Nim1k	-0.370097	-0.922074	-0.388411	-0.311981	-0.385371	-1.10711	-0.27794	-1.0951	-1.23567	-1.59158
7	82335694	82614450	+	Adamtsl3	-0.59111	-0.415109	-0.709349	-1.38062	-0.756103	-1.0675	-0.181825	-0.749454	-0.525734	-0.75847
12	113140236	113145506	+	Crip2	-0.210817	-0.74158	-0.758323	-0.487261	-0.848031	-1.2378	-0.748994	-1.03047	-1.03035	-1.65612
2	167642608	167689822	-	Tmem189	-0.304339	-0.438262	-0.342206	-0.193941	-0.211045	-0.582423	-0.570917	-0.601351	-0.499506	-0.92491
8	119910360	119957560	+	Usp10	-0.207637	-0.307862	-0.450515	-0.291132	-0.411514	-0.859724	-0.138077	-0.662426	-0.452392	-0.790657
7	138208974	138397730	-	Tcerg1l	-0.323838	-0.548994	-0.389478	-0.189214	-0.661157	-0.298927	-0.447847	-0.492553	-0.512946	-1.02896
14	25842156	25886804	+	Anxa11	-0.0936471	-0.799489	-0.40216	-0.135667	-0.963668	-0.416308	-0.259094	-0.866031	-0.584422	-0.673401
7	141392199	141402968	+	Taldo1	-0.672787	-0.591564	-0.881239	-0.394665	-0.342624	-0.35498	-1.13006	-0.965896	-1.09777	-1.52182
1	134075170	134079120	-	Btg2	-0.184162	-0.596065	-0.2153	-0.877467	-0.991123	-1.23279	-0.195191	-0.878875	-0.722404	-1.06915
6	29526625	29541871	+	Irf5	-0.463525	-0.900385	-0.242461	-0.46915	-0.383511	-0.917929	-0.198586	-0.63234	-0.685302	-0.871612
1	75214228	75219865	-	Tuba4a	-0.285324	-0.600927	-0.297422	-0.352277	-0.422094	-0.429215	-0.287142	-1.03026	-1.09356	-1.10251
7	51622006	51671119	+	Slc17a6	-0.129496	-0.493661	-0.590929	-0.556216	-0.825911	-1.05192	-0.641853	-1.01228	-0.988504	-0.816029
19	6134374	6141406	-	Arl2	-0.857456	-0.784562	-0.520279	-0.299691	-1.431	-0.429825	-0.406748	-0.448246	-0.597387	-0.705186
5	147077050	147111597	+	Polr1d	-0.1293	-0.812636	-0.251645	-0.394358	-0.250796	-0.733724	-0.241471	-0.866886	-0.910897	-1.14832
9	44326845	44333600	+	Dpagt1	-0.443795	-1.049	-0.411006	-0.705234	-0.384541	-0.534955	-0.13753	-0.546123	-0.587857	-0.710859
4	126716006	126736240	-	Tfap2e	-0.119774	-0.623379	-0.337319	-0.621185	-0.283048	-0.824356	-0.32192	-0.947472	-0.740452	-1.49053
16	18776847	18778260	+	Cldn5	-0.214624	-0.364462	-0.497484	-0.676434	-0.466803	-1.00118	-0.286087	-0.832363	-0.906706	-1.18845
16	20733127	20742384	+	Chrd	-0.341451	-0.770166	-0.531966	-0.403149	-0.316263	-0.957527	-0.163177	-0.686728	-0.64112	-0.834112
19	7056768	7198061	+	Macrod1	-0.2798	-0.684066	-0.466927	-0.640396	-0.984687	-1.26841	-0.288134	-0.710913	-0.61739	-1.00667
8	124863033	124890057	+	Gnpat	-0.419891	-0.614591	-0.378892	-0.32996	-0.374178	-0.89571	-0.296327	-1.24964	-1.02576	-1.85833
15	82350139	82354291	-	Ndufa6	-0.136183	-0.8647	-0.828475	-0.268016	-0.787845	-0.448949	-0.240185	-0.816434	-1.05376	-1.14487
11	115892595	115933477	-	Recql5	-0.512541	-0.793021	-0.519084	-0.478533	-0.509255	-1.26494	-0.265011	-0.78355	-0.443416	-1.24405
11	115933282	115966725	+	Sap30bp	-0.512541	-0.793021	-0.519084	-0.478533	-0.509255	-1.26494	-0.265011	-0.78355	-0.443416	-1.24405
17	68837136	68843138	+	Tmem200c	-0.146858	-0.537686	-0.366283	-0.305193	-0.178831	-0.319314	-0.107584	-0.359958	-0.407773	-1.09598
5	134986214	134987472	+	Cldn3	-0.43257	-0.828077	-0.506165	-0.634048	-0.519745	-1.24226	-0.129277	-1.01121	-0.694693	-1.13906
9	107399612	107529343	+	Cacna2d2	-0.264556	-0.911843	-0.37999	-0.270984	-0.342316	-0.460743	-0.197043	-0.445368	-0.585965	-0.225501
1	5913707	5917398	-	Npbwr1	-0.356738	-0.497695	-0.365191	-0.27489	-0.383492	-0.677329	-0.321253	-0.807583	-0.583047	-1.02131
10	43221486	43464882	+	Pdss2	-0.104583	-0.426012	-0.309732	-0.139851	-0.486186	-0.442221	-0.104963	-0.535775	-0.380832	-0.162258
11	86936425	86993707	-	Ypel2	-0.337649	-0.852208	-0.852587	-0.764773	-0.768435	-0.898474	-0.155213	-0.930102	-0.555909	-0.0713625
17	26505590	26508519	-	Dusp1	-0.0928892	-0.513491	-0.211749	-1.07054	-0.903697	-1.03471	-0.139671	-0.784575	-0.443415	-0.510757
14	55761428	55763229	+	Ltb4r2	-0.250088	-1.10098	-0.535104	-0.711056	-1.35038	-1.79728	-0.695832	-1.37844	-1.49858	-1.70741
15	83546797	83555711	-	Mcat	-0.330523	-0.63099	-0.455869	-0.603305	-0.235317	-0.307994	-0.171444	-0.277378	-0.21429	-0.486097
17	23741200	23745829	-	Kremen2	-0.217524	-0.793545	-0.440901	-0.365193	-0.323187	-0.576158	-0.311236	-0.761164	-0.900272	-1.274
8	92827291	92853420	+	Mmp2	-0.7119	-0.433201	-0.614376	-0.589737	-0.966298	-0.796249	-0.062613	-1.03062	-0.606484	-0.265591
10	61475833	61582226	+	Lrrc20	-0.310538	-1.43727	-0.429668	-0.6416	-1.29765	-1.15852	-0.360695	-0.645302	-0.660172	-1.93987
5	115506676	115555987	+	Pxn	-0.18239	-0.931985	-0.301154	-0.459065	-0.411297	-0.518769	-0.306905	-0.434	-0.41583	-0.755646
17	7738569	7827302	-	Fndc1	-0.391123	-1.12343	-0.747284	-0.159072	-0.229845	-0.665016	-0.376478	-0.803328	-0.510051	-1.39966
5	138976014	138997370	-	Pdgfa	-0.157356	-0.810401	-0.340852	-0.486774	-0.460423	-1.02647	-0.363509	-0.734472	-0.764926	-0.865207
1	83254139	83408200	-	Sphkap	-0.338408	-0.590248	-0.681456	-0.306458	-0.424115	-0.976273	-0.818587	-0.525612	-0.722141	-0.709733
8	124839355	124863029	-	2810004N23Rik	-0.419891	-0.614591	-0.378892	-0.32996	-0.374178	-0.89571	-0.296327	-1.24964	-1.02576	-1.85833
1	86064387	86139151	+	Psmd1	-0.115787	-0.448602	-0.221935	-0.305802	-0.35121	-0.719606	-0.141282	-0.793376	-0.635529	-1.12544
11	32205415	32208984	+	Snrnp25	-0.494502	-0.576894	-0.219804	-0.841551	-0.754332	-0.960868	-0.439203	-0.915702	-0.599188	-0.950835
8	4253080	4256220	+	Snapc2	-0.594121	-1.30243	-0.492099	-0.261419	-0.0455043	-0.653069	-0.0738428	-0.396596	-0.540285	-0.811586
10	80292453	80294114	+	Rps15	-0.757048	-1.12414	-0.611592	-0.651303	-1.02426	-1.38716	-0.548221	-1.12081	-1.00422	-1.35638
19	5273923	5295455	-	Sf3b2	-0.297577	-1.41601	-0.235721	-0.387247	-0.378426	-0.384711	-0.41623	-0.647617	-0.486369	-0.716644
1	12866549	12992650	-	Slco5a1	-0.41834	-0.850154	-0.867562	-0.981983	-0.72501	-2.43819	-0.642589	-0.917475	-1.15725	-1.24558
2	104122769	104124749	+	A930018P22Rik	-0.284288	-0.536822	-0.360406	-0.392263	-0.316165	-0.868169	-0.257309	-0.937429	-0.961723	-1.22085
2	152780668	152831728	-	Bcl2l1	-0.882906	-1.79117	-0.890358	-1.49021	-1.86141	-2.01177	-0.867061	-2.07027	-2.08597	-1.99864
1	58445151	58481816	+	Nif3l1	-0.351731	-0.333926	-0.72054	-0.211755	-0.103389	-0.208211	-0.0785256	-0.302567	-0.59825	-0.463707
1	58430994	58445486	-	Ppil3	-0.351731	-0.333926	-0.72054	-0.211755	-0.103389	-0.208211	-0.0785256	-0.302567	-0.59825	-0.463707
9	21592722	21595970	+	1810026J23Rik	-0.511101	-0.465843	-0.458874	-0.308795	-0.690044	-1.12128	-0.510753	-0.798322	-0.90255	-1.31947
1	169972307	170110762	-	Ddr2	-0.350631	-1.22394	-0.219781	-0.641343	-1.01059	-1.63788	-0.207128	-1.18095	-1.13606	-1.54296
3	89093588	89101959	-	Fdps	-0.549972	-0.605899	-0.218979	-0.151662	-0.116133	-0.472817	-0.143957	-1.13681	-0.612133	-1.20848
19	4314419	4398285	-	Kdm2a	-0.454393	-1.24677	-0.352199	-0.373096	-0.352483	-0.903943	-0.175711	-0.91406	-1.19696	-1.33733
6	83135463	83152579	+	Rtkn	-0.50615	-0.620269	-0.343548	-0.48002	-0.155018	-0.0723918	-0.94706	-1.20857	-0.825954	-0.87138
2	118111876	118127133	+	Thbs1	-1.06201	-1.71595	-1.37262	-2.16894	-2.15943	-2.1778	-0.530416	-1.46554	-1.24694	-1.67434
12	73543114	73546395	-	Tmem30b	-0.230169	-0.389899	-0.370357	-0.122802	-0.199463	-0.474138	-0.178652	-0.813166	-0.699716	-1.27988
7	45405653	45409763	+	Kcna7	-0.186607	-0.424968	-0.4082	-0.690815	-0.551065	-0.836156	-0.0718607	-0.797733	-0.737898	-0.875834
1	120067377	120074074	-	Tmem37	-0.318801	-0.997125	-0.331262	-1.13023	-1.63858	-1.19367	-0.577502	-0.482263	-0.319309	-1.08944
11	96292476	96301569	+	Hoxb6	-0.840515	-1.10403	-0.683545	-0.739607	-0.541809	-1.24933	-0.304333	-1.3551	-1.24075	-1.41531
7	28982050	29003279	+	Map4k1	-0.347968	-0.390026	-0.245215	-0.172405	-0.0844856	-0.321945	-0.246451	-0.450414	-0.347385	-0.558446
9	110624789	110654161	-	Nbeal2	-0.314144	-0.538358	-0.518216	-0.197885	-0.304788	-0.645266	-0.19219	-0.467385	-0.495349	-0.825144
7	30973790	30989726	+	Fam187b	-0.447531	-0.554492	-0.730328	-0.203221	-0.251393	-1.0081	-0.541264	-0.569463	-0.34934	-1.07532
7	109758055	109782025	-	Nrip3	-0.104737	-0.528034	-0.866769	-0.932011	-0.250786	-0.439	-0.370476	-0.886084	-0.219248	-0.810557
15	98632220	98644530	+	Cacnb3	-0.681881	-1.46216	-0.289898	-0.900372	-0.692306	-1.15636	-0.740217	-1.32928	-1.60151	-2.06106
14	121035200	121283744	+	Farp1	-0.18719	-0.738314	-0.238016	-0.478199	-0.417463	-0.740553	-0.321304	-0.944513	-0.645638	-1.09174
10	39612934	39655307	+	Traf3ip2	-0.315298	-1.19165	-0.529067	-1.20592	-0.878805	-1.69585	-0.679137	-0.992736	-1.62928	-1.83113
11	98982180	98983016	-	Gjd3	-0.209662	-0.707869	-0.35467	-0.24531	-0.282586	-0.49132	-0.246042	-0.668888	-0.431351	-1.07187
10	128092783	128129303	+	Baz2a	-0.109019	-0.552384	-1.02502	-0.806741	-1.26105	-1.35349	-0.139304	-0.497426	-0.384529	-0.760874
8	70835155	70839720	-	Arrdc2	-0.438793	-0.42277	-0.515562	-0.133438	-0.27164	-1.59453	-0.690472	-1.29875	-1.23985	-1.40761
1	36537507	36547445	-	Ankrd39	-0.177509	-0.797948	-0.701805	-0.373723	-0.791772	-0.762792	-0.148548	-0.667759	-0.975824	-0.852686
2	164832873	164841032	+	Ctsa	-0.645792	-0.756939	-0.319758	-0.28013	-0.636383	-0.295804	-0.471417	-0.799356	-0.631158	-0.751703
7	27258433	27282144	+	Numbl	-0.36863	-1.06116	-0.729066	-1.42012	-1.01452	-1.43623	-0.212286	-0.771291	-0.707142	-1.31143
4	116989965	116994413	-	Urod	-0.191245	-0.522273	-0.385016	-0.407408	-0.30052	-0.710992	-0.243914	-0.888215	-0.753454	-1.33229
6	52189671	52191753	-	Hoxa4	-0.7779	-1.47367	-0.493373	-0.52296	-0.448148	-1.01843	-0.125474	-0.849153	-1.04077	-1.12075
2	131545850	131562283	-	Adra1d	-0.614708	-1.38307	-0.610558	-0.564052	-0.695563	-1.17947	-0.70676	-1.19302	-1.55797	-1.83909
5	30950853	30960361	-	Preb	-0.4418	-0.805349	-0.584586	-0.703978	-0.394186	-0.51496	-0.358456	-0.920772	-1.00946	-0.968512
2	130563742	130568695	+	Mrps26	-0.222748	-0.468638	-0.480353	-0.117124	-0.415433	-0.463915	-0.486729	-0.423997	-0.205306	-0.193919
15	83526862	83544635	+	Bik	-0.330006	-0.378445	-0.440835	-0.168529	-0.258856	-0.557654	-0.349287	-0.839004	-0.867091	-1.24678
3	62338344	62462221	+	Arhgef26	-0.460131	-0.768865	-0.363307	-0.38389	-0.735222	-1.01559	-0.652228	-0.283401	-0.217647	-0.206698
13	104631140	104817142	-	Cwc27	-0.876292	-1.38907	-0.505	-0.338156	-1.54912	-1.36618	-0.848298	-0.9658	-1.4943	-1.19193
3	89234177	89246309	-	Trim46	-0.119271	-0.968617	-0.570946	-0.35876	-0.540466	-0.567928	-0.0559018	-0.812941	-0.611001	-0.47724
6	91212455	91272540	+	Fbln2	-0.270839	-0.640886	-0.799076	-0.976553	-1.03712	-0.803369	-0.0610291	-0.533162	-0.57691	-0.321999
6	83086367	83088243	+	Lbx2	-0.308329	-0.53589	-0.23618	-0.342887	-0.384397	-0.484777	-0.235333	-1.28858	-0.835387	-1.12305
17	12419972	12507704	-	Slc22a3	-0.242923	-0.369674	-0.256913	-0.482098	-0.287967	-1.0016	-0.182488	-0.588164	-0.802804	-0.984958
4	49521176	49531517	+	Zfp189	-0.860615	-1.41071	-0.365101	-0.831473	-0.682318	-0.920765	-0.194669	-1.33772	-0.827944	-1.79534
11	42130939	42182930	-	Gabra1	-0.481218	-0.663874	-0.34965	-0.70742	-0.677133	-0.836277	-0.51637	-0.843516	-0.808054	-0.941525
2	13003457	13011806	-	C1ql3	-0.674319	-0.823363	-0.393824	-0.723761	-0.662484	-1.32529	-0.219815	-0.608607	-0.669547	-1.17328
11	94501347	94521742	-	Mycbpap	-0.510247	-0.309996	-0.360335	-0.506235	-0.176099	-0.640138	-0.634128	-0.467827	-0.641252	-0.910478
2	83812636	83883486	+	Fam171b	-0.157998	-0.703393	-0.86542	-0.630512	-0.744937	-0.41051	-0.885219	-0.838294	-0.949257	-0.344866
8	47533664	47552955	+	Rwdd4a	-0.151529	-0.433702	-0.336995	-0.417707	-0.344481	-0.595205	-0.139526	-0.750241	-0.500764	-0.796884
5	33247723	33274994	-	Ctbp1	-0.155814	-1.30644	-0.260118	-0.296178	-0.257212	-0.521218	-0.410144	-0.793183	-0.582403	-0.99799
1	90602981	90613341	+	Cops8	-0.72689	-0.775691	-0.691522	-0.539571	-0.558096	-0.944776	-0.574654	-0.774055	-1.07076	-1.59408
15	89098357	89123087	-	Tubgcp6	-0.366902	-2.9839	-1.63365	-1.30262	1.59189	-1.19853	-0.611944	-2.60685	-2.64887	-0.513082
7	3620324	3629929	-	Tfpt	-0.450394	-1.29852	-0.76564	-0.667041	-0.385568	-1.19653	-0.622755	-1.80929	-0.763113	-1.79953
17	34956436	34959238	-	Hspa1b	-0.362118	-1.12828	-0.226767	-0.318858	-0.401183	-0.897786	-0.289419	-1.41013	-1.22079	-1.9298
17	85984665	86145175	-	Srbd1	-0.312255	-0.475118	-0.431778	-0.52228	-0.312719	-0.589922	-0.342743	-0.609179	-0.905061	-0.883873
2	167932057	167979385	+	Ptpn1	-0.478633	-2.03408	-0.214266	-1.39351	-0.874179	-1.99229	-0.458654	-1.99879	-1.75328	-1.88225
11	98026710	98030492	+	Rpl19	-0.442761	-0.716953	-0.470404	-0.660992	-0.621314	-1.61247	-0.192267	-1.67978	-1.17974	-1.29096
11	70984091	71004437	-	Dhx33	-0.297366	-0.514346	-0.380309	-0.314052	0.0707184	-0.228544	-0.266889	-0.644591	-0.607626	-0.638361
9	54764748	54773110	+	Crabp1	-0.535468	-0.805977	-0.306576	-0.211851	-0.261555	-1.18334	-0.616655	-0.899019	-1.02377	-1.27075
6	5264147	5298455	-	Pon2	-0.433125	-1.01339	-0.341752	-0.537252	-0.28924	-0.779768	-0.637998	-0.67647	-0.897116	-1.24113
11	49794178	49838613	+	Gfpt2	-0.70864	-1.07706	-0.382919	-0.455001	-0.310492	-1.12751	-0.287976	-0.610936	-1.10087	-0.891326
7	118688545	118705778	-	Gde1	-0.353724	-0.438273	-0.379261	-0.217777	-0.134457	-0.735741	-0.514919	-0.866782	-0.670169	-1.15704
8	105297663	105305369	+	E2f4	-0.339411	-0.455421	-0.289591	-0.199213	-0.320892	-0.51907	-0.212017	-0.489509	-0.604073	-0.917134
5	135887919	135889563	+	Hspb1	-0.974353	-1.23818	-0.402154	-0.877186	-0.852105	-1.38588	-0.303057	-1.5346	-0.719809	-1.39114
11	58932288	58938916	-	Rnf187	-0.483616	-1.09533	-0.41642	-0.565851	-0.637899	-1.05121	-0.37573	-1.20392	-0.954152	-1.16325
11	51619735	51623714	+	Nhp2	-0.391738	-0.390278	-0.956396	-0.117125	-0.522323	-0.83629	-0.723958	-0.724626	-0.794398	-0.935401
10	61417972	61425338	+	Nodal	-0.561311	-0.589338	-0.384166	-0.372998	-0.111611	-0.844177	-0.30813	-1.1604	-0.834396	-1.56606
11	115799183	115813639	-	Caskin2	-0.218401	-0.809191	-0.376978	-0.429046	-0.395728	-0.559484	-0.249497	-0.8508	-0.624169	-0.816118
19	5447698	5455938	+	Fosl1	-0.607572	-0.829072	-1.04075	-0.245032	-1.14806	-1.01637	-0.223976	-0.41642	-0.492773	-0.948531
8	25039144	25102376	-	Plekha2	-0.571496	-1.42033	-0.288376	-1.00525	-0.684828	-1.58537	-0.832011	-2.00615	-1.90101	-2.01859
11	114668524	114672331	+	Rpl38	-0.421298	-0.610914	-0.438054	-0.582881	-0.506913	-0.931894	-0.372376	-1.24098	-0.870942	-1.53159
4	156236010	156247616	+	Noc2l	-0.322648	-0.994972	-0.273431	-0.505458	-0.545558	-1.04127	-0.386748	-1.05008	-0.802056	-0.942449
5	117282654	117287625	-	Pebp1	-0.367217	-0.394556	-0.503291	-0.198877	-0.368575	-0.844472	-0.687097	-1.01699	-0.896329	-1.36932
19	8836929	8839246	-	Gng3	-0.468961	-1.08692	-0.570724	-1.22451	-0.732208	-0.853212	-0.324819	-0.259021	-0.723173	-0.622613
12	72069618	72070991	-	Gpr135	-0.148267	-0.701555	-0.470645	-0.589442	-0.376631	-0.87742	-0.418701	-1.14877	-0.639299	-1.24967
7	29768552	29779821	+	Zfp84	-0.247668	-0.589606	-0.538496	-0.483572	-0.357851	-0.853548	-0.37822	-0.567974	-0.138175	-0.449516
10	127296221	127311786	-	Mars	-0.185818	-0.600429	-0.474944	-0.643524	-0.532822	-0.805404	-0.336902	-0.396817	-0.54671	-0.808465
7	127582383	127588595	-	Ccdc189	-0.420743	-0.801546	-0.455179	-0.253114	-0.528321	-0.89026	-0.621877	-0.86202	-0.634714	-1.00701
4	133480132	133487938	+	Fam46b	-0.366351	-0.3269	-0.412398	-0.289811	-0.177792	-0.714682	-0.579886	-0.587074	-0.543236	-1.03537
2	164830732	164833456	-	Neurl2	-0.645792	-0.756939	-0.319758	-0.28013	-0.636383	-0.295804	-0.471417	-0.799356	-0.631158	-0.751703
5	114130386	114139323	+	Ung	-0.454966	-0.473134	-0.377997	-0.376741	-0.380566	-0.61365	-0.402852	-0.664018	-0.632824	-0.939202
17	34028269	34031682	-	Slc39a7	-0.467761	-1.11665	-0.975604	-0.825667	-0.679562	-1.55845	-0.439734	-0.887507	-1.01775	-0.967125
2	31314415	31460738	+	Hmcn2	-0.305375	-0.363021	-0.266083	-0.197029	-0.307267	-0.637724	-0.473534	-0.504951	-0.727358	-1.1566
9	48495345	48495964	+	Gm5617	-0.333279	-0.787181	-0.779214	-0.298064	-0.464308	-0.590198	-0.769046	-0.523802	-1.08231	-0.61449
9	21588709	21592831	-	Yipf2	-0.511101	-0.465843	-0.458874	-0.308795	-0.690044	-1.12128	-0.510753	-0.798322	-0.90255	-1.31947
6	83034173	83052562	+	Loxl3	-0.297849	-1.39123	-0.405909	-0.953498	-0.596634	-1.49365	-0.213831	-1.35707	-1.04338	-1.63535
17	56775897	56831008	-	Rfx2	-0.727379	-0.811935	-0.591942	-0.46875	-0.164128	-1.03082	-0.101684	-0.393747	-0.744971	-1.24765
2	148404466	148408188	-	Thbd	-0.496501	-0.875264	-0.709113	-0.808196	-0.553066	-1.49556	-0.529364	-1.24716	-1.3744	-2.01968
13	55319223	55321980	-	Rab24	-0.260892	-0.54642	-0.814188	-0.563788	-0.972732	-0.902642	-0.390418	-0.646035	-0.777427	-0.702937
7	109972187	109986929	-	Tmem41b	-0.90607	-1.6489	-0.751574	-1.39316	-0.626724	-0.97466	-0.266626	-1.15008	-1.07469	0.655365
12	9029997	9036394	+	Ttc32	-0.377607	-0.693381	-0.503884	-0.453778	-0.349054	-0.769162	-0.32075	-1.46853	-1.11598	-1.39543
9	48488709	48495330	-	Rbm7	-0.333279	-0.787181	-0.779214	-0.298064	-0.464308	-0.590198	-0.769046	-0.523802	-1.08231	-0.61449
14	59625281	59631658	+	Shisa2	-0.0881582	-0.4328	-0.308452	-0.591956	-0.454952	-0.450468	-0.0726029	-0.305943	-0.308508	-0.201024
3	32817546	32938071	+	Usp13	-0.194504	-0.486923	-0.248787	-0.311803	-0.332337	-0.590652	-0.189497	-0.348316	-0.261275	-0.482044
2	180621956	180642708	-	Tcfl5	-0.4018	-0.82431	-0.490412	-0.444552	-0.152577	-0.886112	-0.352172	-0.731171	-0.571884	-0.403851
4	3574875	3616619	+	Tgs1	-0.122114	-0.67729	-0.324066	-0.137094	-0.0319915	-0.547264	-0.254389	-0.341072	0.131333	-0.738415
5	100518309	100547803	+	Cops4	-0.280092	-0.582824	-0.874395	-0.559737	-1.04825	-0.773793	-0.633097	-0.655028	-0.438633	-0.459638
16	16753016	16829456	-	Spag6l	-0.276471	-0.527661	-0.246339	-0.18329	-0.195242	-0.733082	-0.131187	-0.644023	-0.419668	-0.633258
19	56787481	56822190	-	Ccdc186	-0.133649	-0.498251	-0.331212	-0.430594	-0.646752	-0.679709	-0.0986987	-0.510294	-0.650981	-0.592938
4	133792037	133815177	-	Gm34296	-0.137046	-0.540082	-0.340585	-0.424969	-0.243644	-0.858283	-0.0448596	-0.398508	-0.3878	-0.462941
2	127103809	127133954	-	Ncaph	-0.11855	-1.5093	-0.463186	-0.365294	-0.47922	-0.265182	-0.683745	-0.292532	-1.00425	-1.04779
14	56526761	56571846	-	Cenpj	-0.28304	-0.586059	-0.338276	-0.466325	-0.431552	-0.588216	-0.611181	-1.01251	-0.798838	-1.68699
15	76643395	76660117	-	Cyhr1	-0.382899	-0.878117	-0.231926	-0.637111	-0.388658	-0.613407	-0.461385	-0.836666	-0.774981	-1.13524
14	54916543	54926788	-	Efs	-0.313755	-1.10259	-0.25277	-0.478476	-0.217469	-1.06428	-0.211225	-0.854922	-0.812796	-0.729016
7	30957770	30973464	-	Lsr	-0.447531	-0.554492	-0.730328	-0.203221	-0.251393	-1.0081	-0.541264	-0.569463	-0.34934	-1.07532
13	43785112	43803133	+	Cd83	-0.455775	-0.595286	-0.323223	-0.313291	-0.0867159	-0.538279	-0.263842	-0.794253	-0.770959	-0.910329
5	113793729	113800516	-	Tmem119	-0.37948	-1.41527	-0.37641	-0.65304	-0.564876	-1.1906	-0.0698501	-1.96338	-1.08645	-1.9257
19	5099207	5106996	-	Rab1b	-0.553376	-0.955314	-0.636073	-0.571517	-0.411956	-1.43353	-0.526304	-1.55218	-1.32047	-2.41295
11	102248882	102265187	+	BC030867	-0.280984	-2.57217	-0.28242	-0.915252	-0.286802	-0.828256	-0.319397	-0.837176	-0.549601	-1.54368
18	77456110	77565147	-	Rnf165	-0.271963	-0.427018	-0.522814	-0.219478	-0.458398	-0.552615	-0.113868	-0.317916	-0.990986	-0.701841
14	16430842	16575472	-	Rarb	-1.23298	-0.784738	-0.524113	-0.203743	-0.654831	-1.17196	-1.19348	-1.31216	-1.47259	-1.12273
19	5728087	5729653	-	Fam89b	-0.496201	-0.557952	-0.530301	-0.44448	-0.343134	-1.13276	-0.380417	-1.48781	-1.05895	-1.70159
14	46383520	46390669	-	Bmp4	-0.498212	-0.703207	-0.286115	-1.06724	-1.27471	-1.3091	-0.447538	-1.7935	-1.443	-1.96486
11	88047373	88053755	+	Srsf1	-0.358886	-0.59429	-0.54078	-0.573935	-0.44749	-0.847398	-0.437829	-0.741591	-0.941698	-1.5247
15	5185525	5218336	+	Ttc33	-0.123941	-0.777229	-0.59803	-0.577135	-0.535942	-1.29844	-0.253072	-1.3126	-1.43584	-1.61221
4	154142372	154167420	+	Wrap73	-0.268697	-0.834317	-0.418845	-0.644123	-0.179225	-0.447761	-0.344244	-0.451978	-0.650033	-0.921165
11	97989578	97996181	-	Arl5c	-0.216858	-1.18328	-0.383646	-0.307118	-0.0913636	-0.764796	-0.352773	-1.24016	-1.31367	-1.38303
2	181680310	181688071	+	Tcea2	-0.96695	-0.476974	-0.484366	-0.474809	0.587209	-0.459372	-0.7089	-0.895945	-0.944223	-1.322
7	125467640	125491596	-	Nsmce1	-0.361835	-1.36953	-0.489588	-0.711245	-0.543904	-1.50185	-0.555715	-1.20726	-1.01979	-1.62536
2	9881252	9883921	+	4930412O13Rik	-0.376569	-1.0933	-0.522636	-0.611312	-0.304313	-0.796984	-0.302161	-1.12764	-1.1713	-1.63007
1	171437535	171464603	+	F11r	-0.246272	-0.728672	-0.324436	-0.411537	-0.129427	-0.791512	-0.506414	-0.468932	-0.176995	-0.873021
9	121981606	121996026	-	Pomgnt2	-0.130348	-0.811817	-0.283984	-0.451765	-0.484127	-0.568596	-0.267037	-0.738688	-0.672079	-1.14443
9	78447865	78448786	-	Gm17324	-0.29218	-0.674957	-0.314077	-0.304886	-0.33522	-0.82179	-0.357788	-1.17832	-1.13327	-1.80093
15	102966796	102971893	+	Hoxc10	-0.281856	-0.712053	-0.305297	-0.22737	-0.560478	-0.637949	-0.21817	-1.15217	-1.15095	-1.18308
19	56874249	56912078	+	Vwa2	-0.270456	-0.813835	-0.386101	-0.60002	-0.168997	-0.737624	-0.442395	-0.768887	-0.696122	-0.532525
4	62480053	62497298	+	Bspry	-0.193744	-1.01574	-0.311388	-0.680162	-0.352969	-0.643291	-0.434731	-1.26882	-0.741096	-1.41518
9	86554377	86571842	-	Pgm3	-0.70993	-0.625461	-0.30336	-0.279259	-0.474414	-0.861897	-0.385271	-0.766837	-0.88203	-0.901682
9	73113426	73123333	+	Rsl24d1	-0.671236	-1.11467	-0.625143	-0.573589	-0.137053	-0.953999	-0.237214	-1.09984	-0.910566	-1.8492
3	89209081	89227088	-	Mtx1	-0.216353	-0.761459	-0.649373	-0.870236	-0.911972	-1.32777	-0.856581	-1.2898	-1.26493	-1.93864
15	83153494	83172592	-	Cyb5r3	-0.666936	-1.10124	-0.429672	-0.429362	-0.364036	-1.14113	-0.0740601	-1.27091	-1.10358	-1.60662
5	36600485	36696024	-	D5Ertd579e	-0.139747	-0.436653	-0.394725	-0.260615	-0.372013	-0.979539	-0.14008	-0.397843	-0.669296	-0.841236
13	30749226	30766927	+	Irf4	-0.140828	-0.721124	-0.416263	-0.333383	-0.466904	-0.718518	-0.636199	-1.05255	-0.425837	-1.00013
3	108455694	108536536	-	5330417C22Rik	-0.3267	-0.341237	-0.22725	-0.341747	-0.0819449	-0.205529	-0.0564103	-1.09627	-0.439418	-0.323071
18	64528979	64661000	-	Atp8b1	-0.250862	-0.416678	-0.484392	-0.150752	-0.304916	-0.768219	-0.138856	-0.603861	-0.383753	-0.83501
19	6925710	6934515	-	Kcnk4	-0.451711	-0.872181	-1.1261	-1.36029	-1.02854	-1.49314	-0.0979045	-1.05429	-1.03567	-0.864829
19	41210842	41264004	-	Tm9sf3	-0.495487	-1.0039	-0.712319	-0.432529	-0.509576	-0.703492	-0.278119	-0.403984	-0.287233	-0.404284
9	78448208	78475348	+	Mto1	-0.29218	-0.674957	-0.314077	-0.304886	-0.33522	-0.82179	-0.357788	-1.17832	-1.13327	-1.80093
11	50872720	50887651	-	Zfp454	-0.351144	-1.15844	-0.765127	-0.215106	-0.562636	-1.63309	-0.179494	-0.716081	-0.581481	-1.22069
9	20652130	20666584	+	Pin1	-0.207721	-0.464332	-0.409543	-0.152346	-0.208516	-0.720293	-0.562338	-1.11471	-1.03321	-1.24254
1	64736240	64740607	+	Gm38058	-0.223376	-1.303	-0.305583	-0.679891	-0.810843	-1.25368	-0.442797	-1.07026	-0.855084	-1.47735
15	74669083	74672570	-	Arc	-0.308635	-0.51083	-0.420818	-0.65026	-0.30556	-0.872285	-0.352853	-1.0963	-0.805531	-1.01559
16	17139064	17147229	-	Ccdc116	-0.114578	-1.28226	-0.549412	-0.56933	-0.386502	-0.987498	-0.385137	-1.11118	-1.36607	-1.21928
11	115858406	115892592	+	Myo15b	-0.34142	-0.770201	-0.457533	-0.311469	-0.327933	-1.1315	-0.185633	-1.33819	-0.997375	-0.855157
7	27356383	27447686	-	Sptbn4	-0.405336	-0.69558	-0.337433	-0.368486	-0.595802	-0.571712	-0.14768	-0.497586	-0.505536	-0.571305
3	83766321	83774316	+	Sfrp2	-0.684871	-0.653046	-0.355389	-0.592527	-1.43848	-1.02478	-0.290004	-1.64035	-1.04559	-1.81415
14	54640952	54648293	+	Gm17606	-0.900332	-1.1143	-0.592406	-0.339898	-0.816358	-0.9213	-0.631761	-1.14051	-1.35057	-2.158
12	112588784	112615556	+	Inf2	-0.211977	-0.457145	-0.973226	-0.750836	-1.47219	-0.927499	-0.798827	-1.0253	-0.849072	-1.17835
7	19276805	19280064	-	Ppm1n	-0.236279	-0.347222	-0.213976	-0.597395	-0.426418	-0.554906	-0.216073	-0.422312	-0.694988	-0.971518
12	84754560	84773112	-	Npc2	-0.79791	-1.07629	-0.476253	-0.283146	-0.386034	-0.41835	-0.31316	-0.343251	-1.25579	-1.66877
18	43320979	43438286	-	Dpysl3	-0.289634	-1.17264	-0.787082	-0.940198	-1.34052	-1.59159	-0.708196	-0.816145	-0.854039	-1.08294
10	61475245	61476937	-	D830039M14Rik	-0.310538	-1.43727	-0.429668	-0.6416	-1.29765	-1.15852	-0.360695	-0.645302	-0.660172	-1.93987
17	26676396	26699644	+	Atp6v0e	-0.318527	-0.634555	-0.386315	-0.16465	-0.643536	-0.765103	-0.353716	-0.407324	-0.306308	-0.797633
2	152105516	152111376	+	Srxn1	-0.146987	-0.583927	-0.409267	-0.525833	-0.787	-0.72881	-0.260361	-0.607396	-0.515244	-1.04255
11	100422321	100441808	-	Nt5c3b	-0.198656	-0.385416	-0.359192	-0.171058	-0.242019	-0.657655	-0.156799	-0.804584	-0.645165	-1.2076
6	55451978	55501451	+	Adcyap1r1	-0.525787	-0.643844	-0.619288	-0.541677	0.100118	0.0575013	-0.358557	-0.657679	-0.486032	-1.91889
9	100552188	100571090	-	Slc35g2	-0.472731	-0.456713	-0.330002	-0.640185	-0.306753	-0.5893	-0.204451	-0.755143	-0.760026	-1.13195
1	193153111	193172023	+	Irf6	-0.347587	-0.360615	-0.393692	-0.187138	-0.142449	-0.789473	-0.0636485	-0.570823	-0.524946	-0.734266
14	70180468	70207637	-	Sorbs3	-0.293563	-0.897465	-0.278302	-0.562486	-0.460511	-0.444594	-0.272681	-0.745747	-1.23103	-1.18614
1	184871926	184883218	-	C130074G19Rik	-0.678877	-0.613022	-0.548316	-0.464545	-0.586662	-1.22185	-0.472376	-1.12762	-0.865257	-1.24361
11	115584255	115604051	-	Gga3	-0.204005	-0.862014	-0.504064	-0.706352	-0.65884	-0.917627	-0.271183	-1.18714	-1.03617	-1.28818
1	120602418	120607992	+	En1	-0.661441	-1.19283	-0.537737	-0.65129	-0.581314	-1.22666	-0.528959	-1.36961	-1.49918	-1.81363
11	55098115	55113029	+	Gm2a	-0.520367	-0.917209	-0.69416	-0.977427	-0.898125	-1.16115	-0.0999393	-0.571638	-0.850342	-1.04786
11	69218120	69237036	-	Gucy2e	-0.386769	-0.658915	-0.280184	-0.288486	-0.170872	-0.799793	-0.264164	-1.01608	-0.848613	-1.49889
7	97724006	97738289	-	Aqp11	-0.301835	-0.915282	-0.476465	-0.649271	-0.526806	-1.0007	-0.398086	-1.12459	-1.11201	-1.47951
9	108565537	108567434	-	Ndufaf3	-0.396094	-0.955313	-0.657325	-0.766075	-0.579513	-1.26617	-0.375101	-1.45425	-1.06872	-1.62163
4	86578855	86612055	-	Haus6	-0.49167	-0.721959	-0.752554	-0.678652	-0.497826	-1.28695	-0.627072	-1.3837	-0.730899	-0.829325
7	19577287	19580656	+	Zfp296	-0.174278	-0.534227	-0.604363	-0.467394	-0.379562	-0.698327	-0.356907	-0.335771	-0.193602	-0.279453
10	80339110	80348412	-	Adamtsl5	-0.442157	-0.975966	-0.953759	-1.11041	-0.96483	-1.48406	-0.353871	-0.992239	-0.872649	-1.08359
12	84100654	84111349	+	Acot6	-0.104429	-0.448197	-0.558929	-0.306517	-0.360043	-0.643959	-0.333804	-0.408847	-0.805146	-0.53138
17	66494512	66519717	-	Rab12	-0.196732	-0.650903	-0.340407	-0.519069	-0.398777	-0.641614	-0.240106	-0.533695	-0.527617	-0.789042
4	3870657	3872105	-	Mos	-0.147387	-0.35787	-0.66993	-0.69991	-1.01239	-1.13026	-0.404806	-0.651027	-1.02206	-1.82481
11	100441917	100457022	+	Klhl10	-0.198656	-0.385416	-0.359192	-0.171058	-0.242019	-0.657655	-0.156799	-0.804584	-0.645165	-1.2076
14	54235479	54254104	-	Dad1	-0.266033	-0.452657	-0.376323	-0.394495	-0.25617	-0.600853	-0.213453	-0.533515	-0.50074	-1.12086
4	149104146	149120647	+	Dffa	-0.925443	-0.862388	-0.520063	-0.858056	-0.707392	-0.644829	-0.240682	-0.809168	-1.02941	-1.8213
15	76331231	76334907	+	Gpaa1	-0.475419	-0.579581	-0.257037	-0.215259	-0.617913	-0.270477	-0.206324	-1.06441	-0.800203	-0.86647
7	128234458	128238031	-	9130023H24Rik	-0.467957	-0.838949	-0.48093	-0.471628	-0.197608	-0.864657	-0.373199	-0.882584	-0.699077	-1.16601
6	83115496	83118898	+	Mogs	-0.438163	-0.983822	-0.644882	-0.430687	-0.459394	-1.05981	-0.336749	-0.713006	-0.802789	-1.34079
6	99711299	99726392	-	Prok2	-0.300206	-0.819819	-0.419898	-0.420522	-0.434608	-1.04432	-0.464599	-0.833821	-0.881875	-0.962584
10	68723746	68782654	+	Tmem26	-0.627231	-0.455464	-0.653163	-0.183119	-0.990595	-1.22463	-0.216699	-0.829749	-0.672715	-0.938931
11	69396519	69398234	-	Tmem88	-0.440353	-1.93834	-0.810442	-1.91037	-1.9643	-2.27579	-1.00229	-2.28176	-1.62522	-2.31878
15	76327397	76330677	+	Exosc4	-0.25003	-0.554372	-0.474877	-0.240929	-0.253697	-0.564413	-0.371847	-0.700863	-0.617631	-1.16035
12	84773270	84775089	+	Isca2	-0.79791	-1.07629	-0.476253	-0.283146	-0.386034	-0.41835	-0.31316	-0.343251	-1.25579	-1.66877
8	70768176	70776713	-	Pik3r2	-0.397352	-1.12828	-0.238975	-0.841727	-0.84632	-0.838068	-0.389367	-0.625768	-1.10641	-1.45289
9	110385082	110408213	-	Ptpn23	-0.346763	-0.68888	-0.573597	-0.189925	-0.444593	-0.237838	-0.486495	-0.612081	-0.549524	-0.90091
11	115603925	115608036	+	Mrps7	-0.204005	-0.862014	-0.504064	-0.706352	-0.65884	-0.917627	-0.271183	-1.18714	-1.03617	-1.28818
12	55489411	55492647	-	Nfkbia	-0.357038	-0.822568	-0.676866	-1.07388	-0.788505	-0.998874	-0.253878	-1.39667	-0.772081	-1.26121
12	36381519	36689444	+	Ispd	-0.495051	-1.28492	-0.987492	-0.534459	-0.23068	-0.828566	-0.40904	-0.310401	-0.686582	-1.49943
19	3409917	3414457	-	Gal	-0.144623	-0.544448	-0.348961	-0.567823	-0.393507	-0.659885	-0.689563	-1.04271	-0.860842	-1.48662
7	28293553	28302238	-	Dll3	-0.335883	-0.589672	-0.517984	-0.40465	-0.595916	-1.01435	-0.424348	-1.11058	-0.824971	-1.21497
10	75550125	75560330	-	Lrrc75b	-0.124178	-0.446504	-0.22509	-0.52854	-0.570485	-0.703688	-0.122465	-0.363356	-0.694567	-0.973765
2	136081104	136387967	-	Pak7	-0.389358	-1.24569	-0.395433	-0.549336	-0.207674	-0.94132	-0.0425716	-0.511884	-0.791149	-1.74892
7	3629985	3642486	+	Prpf31	-0.450394	-1.29852	-0.76564	-0.667041	-0.385568	-1.19653	-0.622755	-1.80929	-0.763113	-1.79953
2	180934772	180954699	-	Nkain4	-0.462096	-0.464647	-0.226268	-0.525311	-0.26704	-0.901048	-0.215542	-0.358169	-0.0834264	-0.470915
7	45522916	45526268	-	Ppp1r15a	-0.143112	-0.74623	-0.221881	-0.373101	-0.883006	-0.825103	-0.270576	-1.19869	-0.695788	-1.36094
5	12383385	12588948	+	Sema3d	-0.0936407	-1.15023	-0.217159	-1.01993	-1.96277	-1.40152	-0.665772	-2.5848	-1.90828	-1.51855
7	128237342	128245100	+	Armc5	-0.467957	-0.838949	-0.48093	-0.471628	-0.197608	-0.864657	-0.373199	-0.882584	-0.699077	-1.16601
7	19564946	19577595	-	Gemin7	-0.174278	-0.534227	-0.604363	-0.467394	-0.379562	-0.698327	-0.356907	-0.335771	-0.193602	-0.279453
8	22787354	22805622	-	Ap3m2	-0.145141	-0.655466	-0.419296	-0.176578	-0.221177	-0.591929	-0.10126	-0.50139	-0.525265	-0.834676
2	76675281	76696828	+	Plekha3	-0.320261	-0.773033	-0.44318	-0.284277	-0.193672	-0.886373	-0.521802	-1.18784	-1.02773	-1.53704
10	127517123	127522444	-	Shmt2	-0.959409	-1.4406	-0.636605	-2.26797	-0.709579	-1.88818	-0.289985	-1.4954	-1.62387	-1.78124
12	56691767	56712707	+	Pax9	-0.286783	-0.950947	-0.345745	-0.243612	-0.453396	-0.719125	-0.391517	-1.23452	-1.1222	-1.85336
3	89831370	89858834	+	She	-0.332723	-0.319954	-0.489675	-0.519944	-0.544678	-0.6544	-0.384411	-0.747772	-0.521112	-0.812721
12	24974932	25059697	+	Kidins220	-0.931241	-1.12627	-0.461992	-0.15094	-0.537555	-1.29266	-0.696935	-1.46515	-1.19048	-0.639129
11	4091480	4095445	-	Mtfp1	-0.471239	-0.846255	-0.586346	-0.41934	-0.637501	-1.0227	-0.31205	-1.23974	-1.02757	-1.29806
13	67538641	67553138	-	Zfp748	-0.580392	-1.53965	-0.570186	-0.548905	-0.379102	-1.2819	-0.511657	-1.12064	-1.1247	-1.85388
11	69120404	69124055	+	Hes7	-0.53591	-1.08278	-0.605078	-0.436882	-0.472939	-0.826303	-0.44105	-0.947666	-1.07737	-1.66525
19	16435667	16610818	+	Gna14	-0.624742	-1.36326	-0.698691	-1.30835	-1.25818	-1.64637	-0.714993	-1.59302	-1.15278	-1.41382
16	94328420	94336935	+	Ripply3	-0.393181	-0.72573	-0.361024	-0.425875	-0.190057	-0.610687	-0.182702	-0.945202	-0.706436	-1.24714
15	76294434	76296896	+	Smpd5	-0.425043	-0.586692	-0.246603	-0.366316	-0.335636	-0.836209	-0.285358	-0.747673	-0.565441	-0.876936
10	77259300	77269586	+	Pofut2	-0.269341	-1.05332	-0.294438	-0.373526	-0.410954	-1.08649	-0.301368	-1.24824	-0.816286	-1.17728
4	116819904	116821707	-	Hpdl	-0.461174	-0.748142	-0.556504	-0.604358	-0.345148	-0.967131	-0.530658	-1.09683	-1.26303	-1.54735
19	6922426	6925380	-	Tex40	-0.30495	-0.592798	-0.473592	-0.320903	-0.148132	-0.646187	-0.392775	-0.975821	-0.865306	-1.54054
19	53379214	53390573	-	Smndc1	-0.220524	-0.444305	-0.294511	-0.24872	0.0509185	-0.329957	-0.232009	-0.258781	-0.443652	-0.617897
3	88607454	88648052	+	Arhgef2	-0.357376	-1.64894	-0.27683	-0.618227	-0.400734	-1.14851	-0.404489	-1.0984	-0.953629	-1.44486
2	165490110	165493324	-	Trp53rka	-0.375953	-0.323923	-0.478362	-0.144114	-0.283194	-0.639348	-0.582071	-0.907001	-0.979745	-1.64804
6	137054825	137170497	-	Rerg	-0.326518	-0.796084	-0.304557	-0.551949	-0.726613	-0.949141	-0.140084	-0.867731	-0.711226	-0.932556
19	45047576	45056383	+	Sfxn3	-0.399894	-1.1079	-0.831743	-0.85797	-0.638121	-1.47548	-0.606177	-2.1184	-1.55305	-1.86063
7	65644898	65692091	+	Tarsl2	-0.403591	-1.33976	-0.373962	-0.572762	-0.141884	-0.721062	-0.444882	-0.661614	-1.02708	-1.39928
10	79606857	79614025	-	C2cd4c	-0.515234	-0.648795	-0.270688	-0.512197	-0.146922	-0.539962	-0.220719	-0.964446	-0.938399	-1.40639
2	130279309	130284547	-	Idh3b	-0.532269	-0.627091	-0.283654	-0.244482	0.0844304	-0.437074	-0.651102	-1.209	-1.08498	-1.551
17	35262730	35267499	+	H2-D1	-0.354734	-0.596262	-0.396493	-0.14229	-0.439981	-0.699655	-0.370774	-0.314802	-0.453115	-0.794713
4	95967240	96025413	+	Hook1	-1.02778	-0.583231	-0.780365	-0.576203	-0.289987	-1.56579	-0.584965	-0.727442	-0.711428	-0.197493
7	141160326	141172857	-	Rnh1	-0.331685	-0.666293	-0.448373	-0.466249	-0.400839	-1.03929	-0.517948	-1.20555	-1.11513	-1.6462
7	41478874	41499890	-	AW146154	-0.91478	-0.607183	-0.698587	-0.673402	-0.730453	-0.270185	-0.271324	-0.333144	-0.209086	-0.129029
15	88890633	88954418	-	Ttll8	-0.45217	-0.439308	-0.48826	-0.111895	-0.0229962	-0.480599	-0.0460332	-0.871116	-1.15776	-0.712141
15	98803782	98807925	-	Ddn	-0.693556	-0.606272	-0.628638	-0.292603	-0.469775	-1.14514	-0.593302	-1.24019	-0.987523	-1.4239
4	3549041	3574853	-	Tmem68	-0.122114	-0.67729	-0.324066	-0.137094	-0.0319915	-0.547264	-0.254389	-0.341072	0.131333	-0.738415
9	104002544	104153483	+	Nphp3	-0.385111	-0.449543	-1.03627	-0.318396	-0.538025	-1.44097	-0.347732	-0.813199	-0.641246	-0.539857
4	152019774	152027671	-	Zbtb48	-0.484102	-0.582466	-0.34063	-0.285409	-0.264408	-0.578217	-0.20128	-0.785994	-0.741517	-1.1917
10	127165156	127172340	+	B4galnt1	-0.281809	-0.332468	-0.504947	-0.489855	-0.346017	-0.919673	-0.255439	-0.483322	-0.587656	-0.98906
16	20725158	20734511	-	Thpo	-0.341451	-0.770166	-0.531966	-0.403149	-0.316263	-0.957527	-0.163177	-0.686728	-0.64112	-0.834112
17	34031812	34038393	+	Rxrb	-0.467761	-1.11665	-0.975604	-0.825667	-0.679562	-1.55845	-0.439734	-0.887507	-1.01775	-0.967125
7	140954839	140955961	-	Ifitm2	-0.440128	-1.03318	-0.462128	-0.302496	-1.07944	-0.934993	-0.673537	-0.986627	-1.20305	-1.30007
10	40683282	40811083	+	Mettl24	-0.188775	-0.640104	-0.636793	-0.409298	-0.456727	-0.974134	-0.157957	-0.495716	-0.471483	-1.17929
11	70764209	70772928	+	Zfp3	-0.36264	-0.378875	-0.273848	-1.02703	-0.737641	-0.525201	-0.316834	-0.282091	-0.527179	-0.403954
8	85007202	85014531	-	Best2	-0.512585	-0.610967	-0.456033	-0.428081	-0.443886	-0.859061	-0.416381	-1.16256	-1.4259	-1.81367
11	115490420	115491862	-	Nt5c	-0.273583	-0.775103	-0.774463	-1.04497	-1.12908	-1.1659	-0.0804307	-0.435956	-0.489959	-0.837906
10	81337762	81343266	-	Gipc3	-0.245058	-0.826996	-0.539951	-0.646798	-0.421198	-1.17302	-0.309588	-1.17414	-1.03467	-1.55342
10	121263824	121311189	-	Tbc1d30	-0.418375	-0.465594	-0.244812	-0.752179	-0.241934	-0.707031	-0.302369	-0.772909	-0.382312	-0.754392
9	20965952	20976793	-	S1pr2	-0.397382	-0.304879	-0.318629	-0.343257	-0.445184	-0.988355	-0.399866	-0.513194	-0.72429	-0.621602
7	81966672	81992292	-	Bnc1	-0.68374	-0.772585	-0.421056	-0.267342	-0.555776	-0.769647	-0.284333	-0.756291	-0.576513	-1.14309
7	27984854	28014115	-	Zfp850	-0.615304	-0.562436	-0.756107	-0.280291	-0.191017	-0.387669	-0.667975	-0.777956	-0.389369	0.170602
13	55322055	55325271	+	Prelid1	-0.260892	-0.54642	-0.814188	-0.563788	-0.972732	-0.902642	-0.390418	-0.646035	-0.777427	-0.702937
13	54621784	54664068	+	Faf2	-0.571416	-1.27955	-0.500474	-0.528343	0.1215	-0.246019	-0.190216	-0.387413	-1.44156	-0.226979
15	75884137	75888770	-	Mroh6	-0.302176	-0.438265	-0.642396	-0.835629	-0.617293	-1.16254	-0.741474	-1.1773	-1.03901	-1.74599
12	84783212	84876532	-	Ltbp2	-0.241154	-0.735642	-0.629484	-0.123383	-0.850246	-0.827173	-0.458152	-1.13013	-0.529888	-1.13518
17	32993129	33005457	+	Zfp952	-0.614849	-1.14415	-0.660852	-0.460594	0.0833622	-1.06921	-0.327307	-0.995938	-0.93638	-1.48659
7	19756131	19771016	-	Bcam	-0.967388	-0.921878	-0.730491	-0.329683	-0.126163	-0.988395	-0.448406	-1.21863	-1.61966	-3.16973
11	69554092	69560205	-	Efnb3	-0.548843	-1.09753	-0.281538	-0.162145	-0.265975	-1.00404	-0.436382	-1.00843	-0.929061	-1.33162
11	98740638	98769006	+	Thra	-0.632177	-0.648265	-0.396854	-0.413171	0.0509705	-0.765483	-0.329744	-0.987252	-0.263444	-1.88061
14	54631992	54641364	-	Cdh24	-1.27741	-1.13494	-0.489072	-0.129937	-0.740987	-0.682363	-0.662056	-1.0261	-1.23397	-2.16058
12	36381242	36382181	-	D630036H23Rik	-0.495051	-1.28492	-0.987492	-0.534459	-0.23068	-0.828566	-0.40904	-0.310401	-0.686582	-1.49943
6	84008590	84211060	+	Dysf	-0.136212	-0.857826	-0.618985	-0.341701	-0.0272843	-0.706474	-0.581945	-0.867309	-0.781735	-1.11035
8	112570043	112882717	+	Cntnap4	-0.259818	-0.407249	-0.591056	-0.270106	-0.379853	-0.892426	-0.395535	-0.947365	-0.9066	-1.61002
6	47953390	47965300	+	Zfp956	-0.125492	-2.21332	-1.18249	-1.26694	-0.122021	-1.07853	-0.26647	-0.786545	-0.9109	-1.10481
11	120369055	120378764	-	Faap100	-0.25168	-0.745268	-0.283723	-0.521828	-0.61106	-0.410083	-0.0815561	-0.838315	-0.669824	-0.62248
4	154960923	154962371	+	Hes5	-0.202928	-0.533456	-0.273187	-0.407141	0.00886856	-0.465879	-0.180997	-0.358597	-0.785308	-0.964374
15	53461621	53902537	-	Samd12	-0.717713	-1.1885	-0.579516	-1.09477	-0.974976	-1.81057	-0.712398	-1.62188	-1.11582	-2.16188
14	54254188	54270637	+	Abhd4	-0.266033	-0.452657	-0.376323	-0.394495	-0.25617	-0.600853	-0.213453	-0.533515	-0.50074	-1.12086
6	134869108	134898578	-	Gpr19	-0.113434	-1.05702	-0.221279	-0.852318	-0.896402	-1.11201	-0.655791	-1.08598	-1.27449	-0.89477
5	139807978	139826407	-	Gm26938	-0.757149	-0.330094	-0.53348	-0.154469	-0.0929876	-0.694318	-0.30949	-1.77547	-0.799924	-1.32367
8	68276567	68347694	+	Sh2d4a	-0.285004	-1.03771	-0.22488	-0.32119	-0.446046	-0.564546	-1.01363	-1.39549	-1.59025	-1.98672
14	8080367	8091834	+	Rpp14	-0.710575	-0.943796	-0.327989	-0.220455	-0.0827081	-0.389677	-0.652069	-1.09407	-0.924882	-1.76064
11	35797382	35798884	-	Fbll1	-0.113236	-0.649365	-0.428372	-0.541412	-0.34351	-0.570013	-0.385984	-0.768442	-0.746514	-1.10844
10	80519585	80539124	-	Atp8b3	-0.490236	-0.969962	-0.405026	-0.429991	-0.574077	-1.14211	-0.146982	-1.14808	-0.809026	-1.69199
17	35220175	35235792	-	Nfkbil1	-0.209868	-0.947824	-0.262264	-0.773281	-0.240047	-1.06449	-0.415401	-1.46001	-1.00727	-1.29548
2	70508819	70540884	+	Erich2	-0.249396	-0.442533	-0.307936	-0.372209	-0.208991	-0.295245	-0.496146	-0.871428	-0.593578	-1.59613
19	4425459	4439432	-	Rhod	-0.50954	-0.713365	-0.58375	-0.544318	-0.349192	-0.859382	-0.53767	-0.938921	-0.950209	-1.18941
3	27182965	27284608	+	Nceh1	-0.0992554	-0.530728	-0.243695	-0.463308	-0.638733	-0.760461	-0.596422	-0.654412	-1.06988	-1.12929
8	105880881	105894908	+	Edc4	-0.730835	-0.897989	-0.676405	-0.287124	-0.442208	-1.00631	-0.529342	-1.04662	-0.793476	-1.49143
17	46667458	46674255	-	Rrp36	-0.351754	-0.650651	-0.48916	-0.67188	-0.243542	-1.2492	-0.348751	-1.35178	-0.881054	-1.65276
14	74640840	74706859	+	Htr2a	-0.728303	-1.44982	-0.233653	-0.78437	-0.842263	-1.18303	-0.835811	-0.917047	-0.921539	-0.938763
10	80826682	80829290	+	Oaz1	-0.383625	-1.19873	-0.567925	-1.17341	-0.39877	-1.13875	-0.510293	-1.2569	-0.996352	-1.44694
6	113282307	113305627	+	Cpne9	-0.361125	-0.408152	-0.284304	-0.169616	-0.157615	-0.379201	-0.28868	-0.454433	-0.278884	-0.776827
8	71882019	71895727	+	Zfp709	-0.617752	-0.639576	-1.20967	-0.503901	-0.617347	-1.04353	-0.773561	-0.921623	-0.83932	-1.23711
6	38287396	38299259	-	Zc3hav1l	-0.175365	-0.946271	-0.633316	-0.553315	-0.685972	-0.511094	-0.518996	-0.699654	-0.0141171	-0.681265
9	86571991	86574899	+	Rwdd2a	-0.70993	-0.625461	-0.30336	-0.279259	-0.474414	-0.861897	-0.385271	-0.766837	-0.88203	-0.901682
8	71534264	71537437	-	Bst2	-0.540655	-1.28761	-0.464288	-0.195186	-0.380869	-0.67344	-0.4987	-0.769068	-0.878921	-1.52238
4	155650655	155653384	-	Mmp23	-0.355976	-1.559	-0.454005	-0.698269	-0.930155	-1.28844	-0.35815	-1.93678	-1.17295	-2.09445
1	75450436	75474343	+	Asic4	-0.531176	-0.695746	-0.320242	-0.556024	-0.464971	-0.585705	-0.452656	-1.29931	-1.15231	-1.48707
7	130391493	130520369	-	Ate1	-0.236805	-0.601061	-0.485837	-0.621589	-0.428259	-0.515618	-0.439587	-0.52249	-0.50904	-1.0845
13	48662998	48666507	+	Barx1	-0.365924	-0.459697	-0.580384	-0.633919	-0.764611	-0.690873	-0.424271	-0.649311	-0.559035	-0.699369
6	28239927	28398005	-	Zfp800	-0.302849	-0.674406	-0.427685	-0.410737	-1.44565	-1.5596	-0.585365	-0.616985	-0.652449	-1.1785
8	84063561	84065137	-	Gm10643	-0.246402	-0.332127	-0.508626	-0.415827	-0.869088	-0.152333	-0.113781	-0.750026	-0.222348	-0.303893
15	76296597	76328015	-	Oplah	-0.25003	-0.554372	-0.474877	-0.240929	-0.253697	-0.564413	-0.371847	-0.700863	-0.617631	-1.16035
6	140622663	140678472	+	Aebp2	-0.269249	-1.46434	-0.322752	-0.48989	-0.703049	-1.01546	-0.233759	-1.21256	-1.01674	-1.29548
16	30307686	30310779	-	Gp5	-0.510523	-1.76204	-0.555188	-0.712691	-1.21629	-0.983396	-1.31956	-1.58879	-1.62608	-1.40422
7	16842902	16870464	+	Prkd2	-0.385794	-0.342759	-0.461045	-0.294971	-0.359755	-0.580756	-0.498323	-0.533556	-0.393497	-0.481465
12	111442469	111455018	+	Tnfaip2	-0.522127	-1.57738	-0.712615	-0.923011	-0.86259	-1.48264	-0.125274	-1.56321	-1.26755	-1.95084
6	39086410	39118349	-	Parp12	-0.335173	-1.20375	-0.248106	-0.27985	-0.252656	-0.884214	-0.219515	-1.09506	-1.1521	-1.6136
11	100627543	100692455	-	Zfp385c	-0.180623	-0.769159	-0.219924	-0.456751	-0.321686	-0.769434	-0.371946	-1.19884	-1.18127	-1.84451
11	75177643	75191241	-	Dph1	-0.494653	-0.847114	-0.392193	-0.641775	-0.793943	-1.26975	-0.339393	-1.33701	-1.31184	-1.57492
11	100713922	100714573	+	Hspb9	-0.431483	-1.94695	-0.40083	-0.88658	-1.033	-1.77601	-0.540243	-1.5216	-1.49374	-2.0986
9	72958785	72973064	+	Dyx1c1	-0.475065	-0.5763	-0.369014	-0.358376	-0.304882	-0.755229	-0.315124	-1.06058	-0.421867	-1.10723
9	72958852	73016319	+	Gm44503	-0.475065	-0.5763	-0.369014	-0.358376	-0.304882	-0.755229	-0.315124	-1.06058	-0.421867	-1.10723
16	20548577	20561379	+	Abcf3	-0.137792	-1.48964	-0.347889	-1.35822	-0.777721	-1.4835	-0.546794	-1.15784	-0.691337	-2.39703
11	101665541	101667832	+	Arl4d	-0.337886	-0.636746	-0.424588	-0.378399	-0.607315	-0.930688	-0.423812	-0.91269	-1.15059	-1.68593
14	57035608	57058030	-	Gja3	-0.218928	-0.62883	-0.440893	-0.280004	-0.166709	-0.879021	-0.0733288	-0.486715	-0.378047	-0.512848
7	27447978	27466144	+	Blvrb	-0.401476	-0.932298	-0.465252	-0.396708	-0.583095	-0.665273	-0.0974409	-0.484279	-0.508684	-0.612456
2	148672601	148676027	+	Nxt1	-0.135851	-0.649339	-0.946972	-0.420055	-0.375761	-0.654666	-0.4673	-0.95504	-0.490635	-1.15397
11	61343401	61378345	-	Slc47a1	-0.166985	-0.424957	-0.704253	-0.2579	0.113039	-0.847336	-0.613885	-1.49753	-1.33536	-1.52865
19	43612325	43615892	+	Nkx2-3	-0.672635	-0.838013	-0.472752	-0.243902	-0.195397	-0.638966	-0.14589	-0.592979	-0.48642	-0.276387
12	112772194	112802657	-	Ahnak2	-0.552054	-0.854022	-0.596767	-0.871997	-1.56481	-0.756166	-0.37346	-0.38463	-0.377178	-0.694375
9	21029373	21030531	+	Icam4	-0.397528	-0.687218	-0.465614	-0.434713	-0.407236	-1.00037	-0.291236	-1.30231	-1.06542	-1.53677
1	131127455	131138340	-	Dyrk3	-0.341004	-0.349204	-0.337979	-0.131779	-0.0257654	-0.288717	-0.225295	-0.918586	-0.626605	-0.793525
5	112276691	112315361	+	Tpst2	-0.283232	-1.45564	-0.295498	-0.826233	-0.627716	-1.10027	-0.5977	-1.48365	-1.37873	-1.67234
4	108400390	108406961	-	Gpx7	-0.80656	-1.70513	-0.377922	-0.328232	-0.577823	-1.13873	-0.298283	-0.886999	-1.23152	-0.786759
1	180935022	180938400	+	Lefty1	-0.977023	-1.18181	-0.362931	-0.578301	-0.602227	-0.617118	-0.286989	-1.22977	-1.12396	-1.67709
1	73910232	74124449	-	Tns1	-0.214868	-0.439274	-0.359591	-0.229537	-0.137661	-0.840237	-0.201234	-0.348274	-0.193128	-0.499824
8	119809225	119840579	-	Cotl1	-0.427797	-0.48125	-0.393789	-0.26823	-0.24718	-0.779663	-0.626439	-0.579553	-0.78061	-0.615514
8	111311797	111338177	-	Mlkl	-1.29486	-0.751902	-0.357701	-0.271976	-0.957028	-0.182632	-0.62114	-0.425405	-0.859675	-0.182252
2	61802930	61814114	+	Tbr1	-0.339428	-0.972776	-0.509373	-0.414257	-0.392814	-0.773508	-0.272152	-0.90685	-0.89346	-1.44966
4	148448611	148557683	+	Mtor	-0.653555	-1.41704	-0.999876	-0.917925	-0.964059	-1.75108	-0.296641	-0.638321	-1.09139	-1.03142
3	30597073	30599939	-	Actrt3	-0.148447	-0.912394	-0.317969	-0.631822	-0.851238	-0.942704	-0.257125	-1.38388	-0.677941	-1.2988
5	14025276	14256689	+	Sema3e	-0.213597	-0.342012	-0.869772	-0.981041	-1.00608	-1.1521	-0.0523441	-0.271324	0.174796	0.319557
10	80035949	80039795	-	Polr2e	-0.151525	-0.514229	-0.592628	-0.58787	-0.451932	-0.999213	-0.368713	-0.418648	-0.701398	-0.990359
11	80154105	80178958	+	Adap2	-0.238128	-0.433301	-0.442909	-0.525613	-0.576424	-0.540648	-0.199111	-0.373726	-0.320862	-0.627308
6	125362660	125380793	-	Plekhg6	-0.694137	-0.469132	-0.935391	-0.285079	-0.499018	-0.737464	-1.06618	-1.52074	-1.19422	-0.725346
2	148395344	148396767	+	Sstr4	-0.317461	-0.858038	-0.330242	-0.248093	-0.163561	-0.433736	-0.398292	-0.73935	-1.0032	-1.64975
17	56175744	56183920	-	Mydgf	-0.262729	-0.745568	-0.394534	-0.489763	-0.542044	-0.885382	-0.446787	-0.957587	-0.942322	-1.5248
17	57059105	57065918	+	Crb3	-0.264337	-0.429502	-0.319297	-0.166045	-0.390502	-0.591596	-0.331187	-0.817542	-0.903967	-1.2007
14	50924968	50927139	+	Apex1	-0.393383	-0.967761	-0.27855	-0.318639	-0.33548	-0.893713	-0.299133	-1.49221	-0.752785	-1.07972
13	58380046	58385225	-	2210016F16Rik	-0.411808	-0.962561	-0.346246	-0.922564	-1.09894	-1.89818	-0.291759	-1.40504	-0.563189	-1.35826
2	25575416	25581757	-	Gm996	-0.725557	-0.899119	-0.436646	-1.12742	-0.471026	-1.26447	-0.886106	-0.920755	-0.78348	-1.35678
10	60002805	60099990	+	Ascc1	-0.383254	-0.74091	-0.468889	-0.294382	-0.277746	-1.05329	-0.348897	-0.964596	-0.741922	-1.28296
11	88999376	89020293	+	Trim25	-0.156417	-2.07289	-0.517308	-0.483751	-1.0216	-1.44791	-0.226095	-1.89818	-2.05988	-1.8699
17	57043711	57059863	-	Slc25a23	-0.264337	-0.429502	-0.319297	-0.166045	-0.390502	-0.591596	-0.331187	-0.817542	-0.903967	-1.2007
7	126487361	126490731	+	Tufm	-0.310578	-0.488081	-0.417955	-0.233235	-0.485327	-0.679619	-0.222542	-1.04641	-0.705483	-0.832261
17	28066747	28080639	-	Tcp11	-0.557425	-0.560806	-0.378595	-0.657969	-0.573835	-0.617316	-0.098975	-0.612944	-0.720552	-1.13583
7	12415153	12422751	-	Zfp551	-0.659169	-1.44136	-0.969231	-0.575285	-1.15156	-2.11	-0.440256	-2.23789	-1.33922	-1.90218
10	20952547	21080428	+	Ahi1	-0.119473	-0.404263	-0.577584	-0.41385	-0.538487	-0.734612	-0.133616	-0.718706	-0.757364	-0.744255
13	45507444	45546382	+	Gmpr	-0.306953	-1.06108	-0.426567	-0.59484	-0.573654	-0.989291	-0.547925	-1.36533	-1.18054	-1.58677
8	71384274	71395801	-	Ushbp1	-0.442633	-0.428137	-0.406692	-0.256092	-0.153029	-0.357326	-0.326307	-0.370776	-0.456997	-0.906496
10	127172426	127180645	-	Slc26a10	-0.459673	-0.683149	-0.756915	-0.929802	-0.87973	-0.9219	-0.0701585	-0.764839	-1.39392	-1.26108
9	21411837	21420277	+	Qtrt1	-0.251071	-0.927725	-0.425721	-0.47645	-0.683528	-1.10012	-0.151826	-0.796548	-0.736208	-0.901244
15	76170975	76232574	-	Plec	-0.376753	-0.815806	-0.341703	-0.400285	-0.350603	-0.902047	-0.485406	-1.07797	-0.923254	-1.95316
11	50236469	50238616	-	Ltc4s	-0.811052	-1.19128	-0.376986	-0.169006	-0.64521	-0.402294	-0.575516	-0.949028	-0.765218	-0.8448
11	121356125	121388251	-	Rab40b	-0.476028	-0.552607	-0.405991	-0.247937	-0.0950398	-0.606135	-0.155867	-0.767397	-0.510512	-1.2181
19	18713193	18718428	+	D030056L22Rik	-0.28657	-0.981876	-0.583511	-0.664147	-0.0608143	-0.15422	-0.425891	-1.12024	-1.14076	-0.831967
7	79273199	79365508	+	Abhd2	-0.147533	-0.390711	-0.320761	-0.375941	-0.141003	-0.698385	-0.258105	-0.809486	-0.6721	-1.56967
11	82876434	82890614	-	Rad51d	-0.496421	-1.15498	-0.281519	-0.65087	-0.228776	-1.61057	-0.550043	-2.07703	-1.2805	-1.56981
13	119335448	119408997	-	Nnt	-0.224599	-0.500133	-0.343058	-0.239409	-0.14286	-0.367282	-0.444018	-0.302621	-0.358382	-0.890165
8	22757727	22782844	+	Plat	-0.26503	-1.44718	-0.617794	-0.26911	0.0707586	-1.28235	-0.308765	-0.728319	-0.88496	-1.35235
7	110768206	110812405	+	Ampd3	-0.578977	-1.33475	-0.53078	-0.609392	-0.525598	-1.33777	-0.507347	-1.85286	-1.52603	-1.90088
15	81466316	81476369	+	Rbx1	-0.256617	-1.71359	-0.419282	-0.657071	-0.434289	-1.30922	-0.582597	-1.50525	-1.07666	-1.26846
1	86302832	86307305	+	B3gnt7	-1.24153	-0.992877	-1.03546	-1.44557	-0.847624	-1.08266	-0.229769	-0.402251	-0.653362	-0.994376
12	111828458	111908055	-	Ppp1r13b	-0.243108	-0.675852	-0.360024	-0.380937	-0.552275	-0.654702	-0.297952	-0.712874	-0.657308	-1.10698
1	120113280	120121078	-	Dbi	-0.481124	-1.62197	-0.251683	-0.400251	-0.251549	-1.17027	-0.205115	-1.46145	-1.62235	-1.88039
18	82475146	82585637	+	Mbp	-0.446604	-0.92746	-0.269698	-0.456643	-0.703813	-1.28939	-0.506056	-1.23126	-1.52903	-1.55971
19	10605625	10629813	+	Ddb1	-0.294116	-1.46573	-0.314913	-0.760909	-0.367134	-0.862301	-0.478968	-1.09006	-0.873911	-2.05564
9	57910986	57929968	+	Ubl7	-0.137718	-0.555599	-0.436423	-0.356309	-0.299681	-0.925561	-0.296273	-0.310494	-0.920301	-0.785997
14	55784996	55788857	-	Ripk3	-0.509615	-1.17896	-0.49615	-0.151114	-0.44609	-1.26701	-0.710391	-1.17359	-1.23743	-1.96547
17	35655634	35667592	-	Vars2	-0.325937	-1.20989	-0.470602	-1.08393	-0.597193	-1.47158	-0.105476	-1.05006	-1.05493	-1.36606
15	79041885	79043558	+	Galr3	-0.134439	-0.486811	-0.356128	-0.270392	-0.234864	-0.669802	-1.09844	-0.772076	-0.806781	-1.5205
17	23660523	23668610	+	Ccdc64b	-0.375935	-0.473578	-0.615247	-0.58167	-0.510931	-0.906372	-0.278171	-1.18098	-0.67758	-1.54136
3	90488026	90491033	-	Snapin	-0.315767	-1.04437	-0.58186	-0.332182	-0.987686	-0.877828	-0.369752	-0.812245	-0.961985	-1.27858
13	16011851	16027211	+	Inhba	-0.816276	-0.766971	-0.871952	-0.139105	-0.313294	-0.801933	-0.421372	-0.50167	-0.521311	-0.996738
19	33137747	33392265	-	Rnls	-1.45341	-0.424851	-0.692727	-0.902878	-2.68619	-0.374165	-0.385449	-0.955555	-1.75661	-1.74976
9	120127766	120132369	+	Rpsa	-0.376359	-1.36906	-0.511461	-0.915086	-1.04305	-1.80866	-0.89384	-1.60412	-1.48791	-1.75855
11	82900768	82908411	-	Nle1	-0.229592	-0.301021	-0.263296	-0.235237	-0.182322	-0.609788	-0.202781	-0.589859	-0.3582	-0.914457
8	105252638	105255153	-	B3gnt9	-0.244873	-1.43684	-0.263883	-0.874805	-0.609949	-1.22032	-0.514544	-1.25215	-1.18398	-2.46751
19	8837687	8848667	+	Bscl2	-0.42341	-1.26437	-0.521208	-0.862287	-0.507663	-0.506219	-0.367898	-1.69123	-1.1916	-0.850546
17	46442448	46487675	-	Ttbk1	-0.219713	-0.393568	-0.535071	-0.60336	-0.439672	-1.10711	-0.269947	-0.851398	-0.404884	-0.779049
19	44989101	45003397	+	Sema4g	-0.385808	-0.717094	-0.282769	-0.133784	-0.0619111	-0.8055	-0.243193	-0.810749	-1.04905	-1.39355
14	70636205	70642268	-	Fgf17	-0.395717	-0.752378	-0.756968	-0.557299	-0.957092	-0.980641	-0.572801	-0.853646	-0.849665	-0.867878
5	25689812	25705825	-	Xrcc2	-0.578311	-0.658882	-0.425458	-0.130719	-0.236389	-0.728975	-0.248288	-0.992907	-0.96556	-1.15262
4	115839198	115879250	+	Mknk1	-0.328644	-0.826537	-0.372538	-0.547571	-0.691059	-0.596334	-0.620734	-1.2216	-1.21455	-1.10595
1	183388985	183410198	+	Taf1a	-1.39845	-1.24529	-0.284687	-2.1975	-1.11987	-0.900737	-0.275939	-0.69197	-0.0366729	0.368063
17	35062693	35066184	-	G6b	-0.314083	-0.63278	-0.587365	-0.697007	-0.524886	-0.908694	-0.245164	-1.21314	-1.05335	-1.31721
9	76225880	76323856	-	Hcrtr2	-0.456147	-0.405281	-0.45232	-0.705298	-0.575474	-0.72497	-0.268227	-0.820079	-0.268512	-1.12487
1	120121187	120188189	+	3110009E18Rik	-0.481124	-1.62197	-0.251683	-0.400251	-0.251549	-1.17027	-0.205115	-1.46145	-1.62235	-1.88039
7	127588767	127604799	+	Rnf40	-0.416261	-0.685508	-0.338228	-0.544998	-0.421402	-0.746151	-0.550099	-1.35192	-0.560015	-1.01638
8	105713854	105758664	-	Gfod2	-0.46188	-0.472388	-0.325581	-0.564858	-0.663135	-0.797299	-0.325302	-0.908613	-0.513335	-1.09178
19	3282901	3292837	+	Mrpl21	-0.280611	-0.396161	-0.512379	-0.412139	-0.16207	-0.657823	-0.431367	-0.852911	-0.660299	-1.17582
19	5728088	5731732	-	Sssca1	-0.465448	-0.431863	-0.52684	-0.497596	-0.515435	-1.181	-0.345959	-1.54035	-1.20083	-1.9223
8	45885461	45919548	+	Pdlim3	-0.539765	-0.392951	-0.483959	-0.508729	-0.922562	-1.21822	-0.0758289	-1.13796	-1.30983	-0.694846
2	152626951	152635198	+	Rem1	-0.308249	-0.5814	-0.313474	-0.344899	-0.314261	-0.835078	-0.223717	-0.958303	-1.09602	-1.27887
5	73406075	73453435	+	Cwh43	-0.539841	-0.602827	-0.302755	-0.223215	-0.209361	-0.75239	-0.530618	-1.25251	-0.853287	-1.67887
15	84232043	84315688	+	Parvb	-0.19211	-0.804091	-0.214851	-0.355092	-0.586272	-0.960989	-0.302276	-0.769345	-0.991339	-1.25525
15	80671847	80700420	+	Fam83f	-0.8203	-1.50781	-0.367827	-0.479821	-0.654827	-1.15407	-0.126924	-1.02281	-1.16523	-1.728
17	35065388	35070050	+	Ly6g6c	-0.314083	-0.63278	-0.587365	-0.697007	-0.524886	-0.908694	-0.245164	-1.21314	-1.05335	-1.31721
11	4218225	4222409	+	Gatsl3	-0.382622	-0.765173	-0.414158	-0.248512	-0.233617	-0.808248	-0.0765137	-0.931532	-0.554733	-0.954935
7	128271379	128298170	-	BC017158	-0.325569	-1.09033	-0.227942	-0.624324	-0.692017	-0.849604	-0.22305	-1.07033	-0.577408	-1.24951
17	25809085	25821244	+	Fbxl16	-0.268235	-0.629752	-0.330422	-0.593721	-0.252027	-0.651566	-0.605184	-0.6925	-0.847048	-0.81652
10	40249203	40257665	-	Gtf3c6	-0.331704	-1.05471	-0.462516	-1.0229	-0.691987	-1.58407	-0.44402	-1.6849	-1.91115	-2.10756
17	56256793	56263608	+	Fem1a	-0.273202	-0.725047	-0.49618	-0.366776	-0.324344	-0.797917	-0.246059	-1.06335	-1.13109	-1.57233
8	84872111	84888221	+	Syce2	-0.148192	-0.75298	-0.446343	-0.439819	-0.468398	-1.2627	-0.391187	-1.12819	-1.65927	-1.9556
9	105128903	105131805	-	Nudt16	-0.601408	-1.48612	-1.38358	-0.720912	-1.04187	-0.986695	-0.357524	-0.469519	-0.243726	-0.51186
15	74747852	74753046	-	Lynx1	-0.340498	-0.487165	-0.259721	-0.518799	-0.251169	-0.911029	-0.17066	-0.6073	-1.08916	-0.960791
3	108211472	108226648	-	Sypl2	-0.112339	-0.411834	-0.50341	-0.337179	-0.241803	-1.28591	-0.223935	-1.06422	-0.478813	-0.977159
17	23629458	23645269	-	Mmp25	-0.187396	-0.39889	-0.499283	-0.22142	-0.314521	-0.715632	-0.324443	-0.87748	-0.755518	-1.11021
18	34409423	34442789	+	Pkd2l2	-0.1187	-0.459534	-0.320379	-0.706348	-0.507793	-0.707599	-0.519489	-0.709182	-1.5892	-0.904052
5	135168283	135181855	+	Bcl7b	-0.234906	-0.858273	-0.728465	-0.832736	-0.627744	-1.00868	-0.545278	-1.21207	-1.24938	-1.02124
13	47122720	47247991	+	Rnf144b	-0.273591	-0.569664	-0.350929	-0.552984	-0.550252	-1.0958	-0.0445964	-1.11667	-1.24194	-1.42988
2	92365046	92374869	-	Gyltl1b	-0.0932761	-0.507966	-0.258072	-0.325301	-0.274795	-0.838211	-0.256124	-1.32653	-0.292178	-1.24219
11	75510094	75513168	+	Rilp	-0.545033	-1.94431	-0.569694	-0.688937	-0.520612	-1.05379	-0.291799	-1.56446	-1.62969	-1.783
2	122302191	122313730	-	Duoxa1	-0.174845	-1.22044	-0.495376	-0.804381	0.244798	-1.41967	-1.06659	-1.50127	-1.35281	-2.01628
8	105269801	105275845	+	Hsf4	-0.465444	-1.01487	-0.341043	-0.448437	-0.315634	-1.133	-0.259649	-1.35584	-1.2086	-1.43636
12	8297934	8301954	-	Gdf7	-0.296342	-0.831702	-0.273311	-0.273761	-0.774765	-1.52245	-0.390762	-1.54649	-0.906835	-1.77653
7	45413695	45417179	+	Ntf5	-0.125876	-0.741082	-0.416408	-0.430803	-0.289423	-0.809434	-0.211845	-0.970854	-0.601519	-1.10655
6	83762644	83768326	+	Ankrd53	-0.747515	-1.00815	-0.623371	-1.09009	-0.603645	-1.49391	-1.01683	-1.4969	-0.052207	-0.764228
5	91139599	91148432	+	Areg	-0.435735	-0.9001	-0.218973	-0.4592	-0.435575	-0.766071	-0.222185	-0.927142	-0.982571	-1.43927
11	117765988	117782198	-	Tmc6	-0.398352	-0.575286	-0.283149	-0.914627	-0.884746	-1.40248	-0.558616	-1.87053	-1.58917	-1.97566
17	12923833	12940402	-	Acat3	-0.355019	-1.71636	-0.338853	-0.961939	-1.13898	-1.59375	-0.420388	-1.01301	-1.0293	-1.75285
4	41092722	41098183	-	Aqp3	-0.247868	-0.586751	-0.534453	-0.57011	-0.411283	-0.84345	-0.555831	-1.31663	-0.82265	-1.47644
13	55593135	55597663	+	Tmed9	-0.24281	-0.890268	-0.242332	-0.257182	-0.333365	-0.2763	-0.273322	-0.722935	-0.577477	-1.31304
12	17172100	17176888	-	Kcnf1	-0.411448	-0.996349	-0.411046	-0.69757	-0.454626	-0.656868	-0.532591	-0.85669	-1.00042	-0.936109
15	68928420	69093512	+	Khdrbs3	-0.28394	-1.02758	-0.424371	-0.698875	-0.379361	-1.26076	-0.527607	-0.796796	-1.10404	-0.820425
8	70594373	70597290	+	Isyna1	-0.135093	-0.446347	-0.312861	-0.442692	-0.292498	-0.78478	-0.284425	-1.29257	-1.09615	-1.33732
19	5422805	5424979	-	Drap1	-0.197384	-1.59931	-0.234129	-0.720897	-0.792636	-1.52171	-0.355385	-1.9602	-1.46565	-2.2392
4	123105165	123132099	+	Bmp8b	-0.36249	-0.655854	-0.366147	-0.286011	-0.293024	-0.794441	-0.63921	-1.45197	-0.889205	-1.37501
19	3260924	3283017	-	Ighmbp2	-0.280611	-0.396161	-0.512379	-0.412139	-0.16207	-0.657823	-0.431367	-0.852911	-0.660299	-1.17582
4	41755228	41758695	+	Galt	-0.412239	-0.853872	-0.442228	-0.421958	-0.374092	-1.06044	-0.464192	-1.69992	-1.14449	-1.43758
7	79593363	79617657	-	Rhcg	-1.05513	-0.390694	-0.682832	-0.848375	-0.798592	-1.52607	-0.0755448	-0.847184	-0.915671	-0.797927
11	119267887	119285454	+	Gaa	-0.301228	-0.61648	-0.412607	-0.605719	-0.470308	-1.10762	-0.448558	-1.19955	-1.02299	-1.85981
4	62499008	62503467	-	Hdhd3	-0.289988	-0.61776	-0.362748	-0.329396	-0.661027	-0.726165	-0.217685	-0.861408	-0.682967	-1.40659
9	121683022	121705490	-	Sec22c	-0.23009	-1.11749	-0.212368	-0.620102	-0.155893	-0.970128	-0.180919	-0.940821	-0.952947	-1.83604
7	107567446	107591094	+	Olfml1	-0.597829	-0.42017	-0.36873	-0.17977	-0.442385	-0.624251	-0.283736	-0.547363	-0.263898	-0.998611
2	91649860	91672326	+	Arhgap1	-0.177368	-0.87462	-0.411879	-0.42978	-0.471398	-0.697248	-0.390807	-0.867955	-0.421206	-0.814214
7	45367891	45370583	-	Lin7b	-0.672618	-1.03324	-0.419649	-0.646335	-0.711938	-1.3481	-0.13683	-1.0325	-0.535104	-1.1725
17	34931253	34935953	+	Neu1	-0.557115	-0.656223	-0.491795	-0.331456	-0.0700035	-0.951765	-0.86996	-1.63687	-0.998574	-1.51224
7	39449518	39477413	+	Zfp939	-0.370421	-1.08633	-0.453301	-0.703385	-0.637536	-0.668351	-0.674355	-0.521393	-0.583402	-0.849389
15	78775138	78803042	-	Card10	-0.534916	-0.906185	-0.555285	-0.847093	-0.688012	-1.19764	-0.215888	-0.632916	-0.849351	-1.17712
2	154585758	154603708	-	Pxmp4	-0.248808	-1.22925	-0.779055	-0.852431	-0.730574	-1.4892	-0.289522	-1.50053	-1.21025	-1.5941
2	121128307	121140653	-	Lcmt2	-0.582283	-1.10692	-0.483585	-0.78145	-0.550179	-0.656417	-0.37657	-0.982318	-0.977812	-0.873068
17	29268788	29302881	+	BC004004	-0.245416	-0.646497	-0.242844	-0.284394	-0.261661	-0.862004	-0.207934	-0.378782	-0.546989	-0.795102
8	70758649	70760921	-	Mpv17l2	-0.252413	-1.00215	-0.289545	-0.388727	-0.363976	-1.12256	-0.396017	-1.50344	-0.934829	-1.71903
17	71781947	71858351	+	Clip4	-0.161934	-0.628727	-0.365561	-0.695202	-0.428205	-0.508354	-0.177524	-0.491224	-0.350789	-0.0853041
9	44767908	44792714	+	Ift46	-0.217993	-1.23947	-0.54603	-0.663726	-0.901283	-1.35625	-0.295083	-0.878361	-0.889622	-0.680659
10	88746607	88826814	-	Utp20	-1.31396	-0.722261	-1.06602	-0.355091	-1.23722	0.0526354	-0.261219	-0.516859	-0.0766036	-0.582277
7	126975914	126980501	+	Cdipt	-0.189815	-0.497935	-0.322333	-0.213494	-0.0830201	-0.426094	-0.395595	-0.860049	-0.242108	-0.375434
4	134228041	134238399	-	Cnksr1	-0.226339	-1.01291	-0.591176	-0.620066	-0.784434	-1.55154	-0.67246	-1.2916	-0.954352	-0.724649
19	47105353	47138294	-	Calhm2	-0.438762	-0.675188	-0.364384	-0.576168	-0.775843	-0.711991	-0.82923	-1.05683	-1.41625	-1.50185
8	70882889	70892757	-	Slc5a5	-0.549499	-0.809046	-0.394638	-0.570119	-0.657942	-1.48167	-0.311001	-1.72902	-1.43467	-1.77137
13	89540636	89611832	+	Hapln1	-0.284551	-0.541944	-0.453502	-0.370035	-0.255926	-0.838515	-0.243238	-0.628584	-0.980327	-0.555042
13	56703010	56742377	+	Smad5	-0.598608	-1.2762	-0.372349	-0.65028	-0.632447	-1.26415	-0.505522	-0.458252	-0.62517	-0.722603
7	30603092	30612847	-	Upk1a	-0.366718	-0.659895	-0.254028	-0.349614	-0.258219	-0.937354	-0.343699	-0.965302	-0.879937	-1.89077
9	45430293	45753164	+	Dscaml1	-0.387141	-0.308219	-0.306687	-0.182558	0.1546	-0.593283	-0.297477	-0.34683	-0.7522	-0.540613
1	74791516	74804179	+	Wnt10a	-0.275982	-0.80373	-0.305811	-0.595203	-0.703565	-0.85016	-0.671634	-1.7396	-1.5588	-1.74108
8	94772009	94782423	+	Cx3cl1	-1.43165	-0.610263	-0.346916	-0.402039	-0.485023	0.539632	-0.158649	-0.576479	-0.281767	-0.870552
6	52177498	52180851	+	5730596B20Rik	-0.4697	-1.27691	-0.360234	-0.698569	-0.672728	-1.11861	-0.105264	-1.04094	-1.04053	-1.66114
19	45005014	45006442	-	Mrpl43	-0.348468	-0.883216	-0.471315	-0.410682	-0.801305	-1.07687	-0.131572	-0.761591	-0.638022	-0.945731
11	117782076	117793110	+	Tmc8	-0.475375	-0.615325	-0.260939	-0.977865	-0.893673	-1.49503	-0.680111	-2.13421	-1.79754	-2.22176
14	63198922	63271692	-	Gata4	-0.154754	-0.347793	-0.342884	-0.169514	0.0193128	-0.554158	-0.282246	-0.531461	-0.649597	-0.932894
5	113226909	113239263	+	Tmem211	-0.968919	-0.692231	-0.387645	-0.290058	-0.953076	-1.13921	-0.232468	-0.966762	-0.74995	-0.713079
17	25779843	25785673	-	Haghl	-0.629832	-0.884526	-0.369887	-0.732096	-0.53296	-1.53238	-0.391052	-1.29026	-1.54058	-1.32502
3	95862634	95871519	-	Mrps21	-0.707494	-1.1259	-0.644093	-0.781719	-0.43935	-1.19378	-0.50578	-1.51223	-1.46496	-1.98858
11	43729512	43748008	-	Ttc1	-1.4283	-0.407859	-0.887189	-1.13609	-1.24364	-0.393437	-0.96241	-1.39503	-1.33484	-1.17932
9	21921010	21927535	-	Tmem205	-0.296041	-0.875053	-0.344177	-0.112912	-0.294276	-0.912358	-0.89039	-1.12235	-0.656047	-0.611364
19	10592200	10604258	-	Tkfc	-0.499879	-1.27147	-0.523518	-0.583482	-0.367644	-1.03545	-0.561722	-1.41673	-1.10561	-2.23651
6	113483297	113493343	+	Creld1	-0.269754	-0.451533	-0.337828	-0.804022	-0.412998	-0.891183	-0.361173	-0.969844	-0.736475	-1.4639
14	19872559	19977627	-	Gng2	-0.182284	-1.77258	-0.313656	-0.419776	-0.681749	-1.15254	-0.330631	-0.897407	-1.54118	-1.71503
9	44741564	44767845	-	Arcn1	-0.217993	-1.23947	-0.54603	-0.663726	-0.901283	-1.35625	-0.295083	-0.878361	-0.889622	-0.680659
2	121140428	121156680	+	Adal	-0.582283	-1.10692	-0.483585	-0.78145	-0.550179	-0.656417	-0.37657	-0.982318	-0.977812	-0.873068
7	121734479	121768475	+	Scnn1g	-0.155927	-0.340152	-0.760484	-0.395784	-0.473365	-0.58966	-0.276713	-1.22936	-1.22603	-0.96831
8	71371298	71379361	+	Ocel1	-0.18855	-0.903478	-0.727656	-0.462269	-0.92018	-1.23486	-0.364146	-0.761143	-0.834153	-1.15344
19	31082841	31086590	+	Cstf2t	-0.510338	-0.921524	-0.35064	-0.22004	-0.190436	-0.79917	-0.432709	-0.812552	-0.891501	-1.53253
10	115197877	115251493	-	Tbc1d15	-0.271482	-1.00049	-0.415753	-0.405605	-0.634477	-0.786558	-0.264546	-1.28741	-1.09266	-1.49732
3	94478295	94492198	+	Celf3	-0.425801	-0.426643	-0.422655	-0.140703	-0.584583	-0.857469	-0.336249	-0.613318	0.054619	-0.99211
12	76797960	76822908	-	Rab15	-0.40877	-0.655945	-0.381274	-0.288139	-0.213679	-0.964441	-0.515411	-0.380797	-0.459461	-0.921001
2	25238818	25242452	-	Cysrt1	-0.318861	-0.63735	-0.262131	-0.664945	-0.409204	-0.910715	-0.963201	-0.803886	-0.741849	-1.35298
2	91929805	91932297	-	Mdk	-0.262406	-0.567558	-0.533437	-0.51751	-0.75612	-1.44432	-0.815707	-1.56459	-2.00782	-2.02975
10	59987409	60003135	-	Anapc16	-0.354681	-0.691969	-0.350333	-0.175143	-0.217241	-0.817599	-0.25287	-0.978285	-0.738851	-1.28415
12	73286779	73354049	+	Slc38a6	-0.208018	-0.708969	-0.297605	-0.201723	-0.178713	-1.48735	-0.210213	-0.776938	-0.811403	-0.964037
18	24470871	24477767	+	2700062C07Rik	-0.442008	-0.533179	-0.358172	-0.428954	-0.206586	-0.433496	-0.313263	-0.828836	-0.76773	-1.03366
12	58264720	58269258	-	Clec14a	-0.26421	-0.794513	-0.440836	-0.200204	-0.277478	-1.03773	-0.277126	-0.856372	-1.03085	-1.47507
9	121710389	121712921	+	Deb1	-0.339389	-0.772042	-0.298204	-0.367669	-0.0587943	-0.546235	-0.169918	-0.714004	-0.631409	-1.05246
9	45766946	45828691	-	Cep164	-0.334081	-1.21942	-0.320573	-0.666273	-0.475687	-0.897642	-0.325063	-1.17181	-1.02494	-1.32712
2	28566311	28583751	-	Gtf3c5	-0.239577	-0.3271	-0.376368	-0.360216	-0.728483	-0.887213	-0.0517715	-0.56717	-0.304618	-0.95642
2	125563088	125625113	-	Cep152	-0.370617	-1.19485	-0.821824	-1.05659	-1.38525	-1.66373	-0.614599	-1.22183	-1.27353	-1.49186
10	81363067	81365816	-	4930404N11Rik	-0.274926	-1.35319	-0.330808	-0.836759	-0.658019	-1.58795	-0.453143	-1.8793	-1.65189	-1.82837
4	41712033	41713534	-	Rpp25l	-0.491869	-1.17748	-0.800475	-0.782491	-0.88151	-1.08836	-0.742041	-1.17413	-1.42171	-1.64508
2	25271039	25272438	-	Ssna1	-0.299596	-0.870307	-0.299702	-0.451289	-0.650961	-1.20498	-0.213399	-1.01915	-1.37046	-1.15326
7	141122382	141157606	+	Ptdss2	-0.201178	-0.49815	-0.249196	-0.59005	-0.0955729	-0.644986	-0.126871	-0.617849	-0.719907	-1.02033
8	70762774	70766663	-	Ifi30	-0.350544	-0.70001	-0.597104	-0.3944	-0.164967	-0.98729	-0.340583	-1.53289	-1.20891	-1.88634
8	72219730	72223764	+	Fam32a	-0.739188	-0.552205	-0.521047	-0.532095	-0.0133241	-0.780939	-0.541416	-0.558706	-0.795658	-1.77282
13	100669481	100697240	+	Ccdc125	-0.534131	-0.534114	-0.518049	-0.319333	-0.19069	-0.782409	-0.405496	-1.00808	-0.993196	-1.38513
8	66697422	66706798	+	Npy1r	-0.352429	-1.22792	-0.364843	-0.432676	-0.467984	-1.1253	-0.261775	-1.33787	-1.21356	-1.6124
11	96068852	96075670	-	Atp5g1	-0.152526	-1.01262	-1.07125	-0.55601	-1.0921	-1.2521	-0.261929	-1.02717	-1.08085	-1.17013
19	29367455	29388095	+	Cd274	-1.20576	-1.20386	-0.751805	-1.14988	-1.36976	-0.818671	-0.386957	-0.455033	0.107757	-0.798393
19	8809075	8819333	-	Ttc9c	-0.449922	-0.729087	-0.289924	-0.485863	0.176449	-0.544075	-0.0589442	-0.358618	-0.489433	-0.582308
5	146832890	146837032	+	Rpl21	-0.200252	-0.51751	-0.312566	-0.319496	-0.272389	-0.997945	-0.246467	-1.18085	-1.06975	-1.40364
2	35256380	35307892	+	Gsn	-0.288276	-1.50387	-0.272501	-0.29641	-0.359903	-0.644793	-0.156875	-0.711482	-0.744192	-1.27066
11	70212752	70216417	+	Slc16a11	-0.577665	-1.55825	-0.516048	-0.575411	-0.344201	-1.0195	-0.528534	-1.54233	-1.09049	-1.88577
7	132557478	132576398	-	Oat	-0.759963	-0.856446	-0.317335	-0.112395	-0.60298	-0.363883	-0.344203	-0.561092	-0.538344	-0.537421
7	127191660	127196050	-	Cd2bp2	-0.229041	-0.516913	-0.27256	-0.595553	-0.313947	-1.18215	-0.0672436	-0.997637	-0.849796	-1.25311
2	122636986	122641191	+	AA467197	-0.613715	-0.954409	-0.435841	-0.67877	-0.415539	-1.09059	-0.377761	-1.08651	-1.28403	-2.17514
9	123478701	123521548	+	Limd1	-0.450976	-1.06117	-0.413874	-0.634	-0.546361	-0.984391	-0.424551	-1.34247	-1.31569	-1.57008
5	135250890	135259230	+	Gm38743	-0.348622	-0.765976	-0.276247	-0.348603	-0.464081	-1.1084	-0.214672	-1.29609	-1.03296	-1.73103
15	99074973	99083407	+	Troap	-0.334285	-0.390652	-0.294128	-0.239265	-0.337242	-0.679019	-0.0796023	-1.06693	-0.994297	-1.24722
5	24586741	24594556	+	Chpf2	-1.05839	-1.4143	-0.385285	-1.03391	-0.583132	-0.773966	-0.356605	-0.283302	-1.04292	-1.07729
15	99725618	99728136	+	Cox14	-0.395671	-0.409867	-0.328642	-0.300256	-0.587665	-1.45498	-0.0969713	-1.12245	-1.14623	-1.57548
11	32226505	32232700	+	Mpg	-0.314531	-0.582278	-0.35787	-0.30686	-0.169876	-0.74769	-0.102983	-0.721259	-0.845572	-1.0633
17	35126373	35128855	+	D17H6S53E	-0.328471	-0.515126	-0.265387	-0.138424	-0.187367	-0.585418	-0.362664	-1.19884	-0.867429	-1.70759
4	131843470	131867786	+	Mecr	-0.307964	-0.526556	-0.335933	-0.485843	-0.573765	-0.935423	-0.0611153	-0.883231	-1.00299	-1.14973
14	55897286	55900232	-	Sdr39u1	-0.378307	-0.718546	-0.511947	-0.212967	-0.404263	-1.12149	-0.454852	-1.24059	-0.81093	-0.912065
11	89982665	90002894	-	Pctp	-0.229508	-0.605666	-0.695751	-0.970705	-0.87345	-1.0577	-0.74937	-0.881803	0.112592	-0.807875
8	105276447	105281939	+	Nol3	-0.457504	-0.705487	-0.914512	-0.301264	-0.242861	-0.59733	-0.273885	-0.92975	-0.752747	-1.24376
13	38150477	38151792	-	Gm10129	-0.619856	-1.09174	-0.658494	-0.481583	-1.16397	-0.906014	-0.341333	-0.579864	-0.210488	-0.519215
2	181595218	181599212	-	Samd10	-0.184332	-0.403075	-0.740123	-0.487389	-0.624197	-0.872643	-0.331378	-0.583988	-0.715321	-0.918937
2	167015193	167034947	+	Ddx27	-0.31762	-0.493016	-0.820664	-0.44937	-0.262022	-0.625415	-0.740289	-1.03123	-0.421788	-1.07213
1	5588466	5606131	+	Oprk1	-0.451146	-0.371848	-0.273023	-0.231952	-0.197152	-0.486785	-0.219304	-0.577052	-0.226572	-0.730233
8	84030294	84042589	-	Il27ra	-0.608663	-0.606301	-0.371625	-0.42361	-0.519996	-1.08518	-0.576149	-1.12588	-1.37034	-1.43304
10	79970715	79977190	+	Grin3b	-0.119537	-0.99323	-0.647352	-0.816854	-0.764491	-1.05276	-0.228075	-0.682213	-1.13148	-1.53142
8	71406010	71409904	+	Ankle1	-0.273803	-1.30363	-0.33552	-0.737407	-0.671523	-1.37406	-0.569677	-1.72391	-1.42941	-1.78636
19	5425157	5427313	+	AI837181	-0.245037	-0.980895	-0.211421	-0.396209	-0.410473	-0.756032	-0.346329	-0.870676	-0.876187	-1.59961
2	32587095	32599698	+	St6galnac4	-0.507154	-0.81235	-0.378845	-0.341336	-0.350809	-0.361531	-0.182154	-0.428611	-0.214179	-0.644047
8	13465374	13494490	-	Gas6	-0.390695	-1.53572	-0.399375	-0.52994	-0.959173	-1.11497	-0.155019	-0.952167	-0.940869	-1.34746
4	117834506	117875198	+	Slc6a9	-0.381658	-0.854633	-0.407574	-0.337061	-0.430009	-0.703834	-0.239756	-0.888099	-0.969118	-1.38004
12	85288591	85299358	+	Zc2hc1c	-0.350158	-0.8622	-0.27947	-0.114852	-0.264983	-0.698782	-0.234565	-1.08287	-1.1116	-1.51012
5	24438440	24445287	-	Fastk	-0.174106	-1.14832	-0.50472	-0.364343	-0.442314	-0.896334	-0.189649	-1.1458	-1.16671	-1.78976
1	132298626	132307357	+	Klhdc8a	-0.139575	-0.754306	-0.491418	-0.554521	-0.515979	-0.838591	-0.0861016	-0.614631	-0.568625	-0.873771
3	146149833	146195513	+	Mcoln2	-0.3303	-1.0216	-0.258694	-0.200427	-0.41649	-1.01201	-0.337594	-1.22883	-0.988497	-1.49799
2	25272478	25285915	+	Anapc2	-0.299596	-0.870307	-0.299702	-0.451289	-0.650961	-1.20498	-0.213399	-1.01915	-1.37046	-1.15326
12	108306270	108328300	+	Hhipl1	-0.351535	-1.08864	-0.417061	-0.356625	-0.170423	-0.787374	-0.447233	-1.08473	-0.527569	-1.39341
4	82897927	83052339	-	Frem1	-0.350199	-1.17141	-0.337097	-0.222905	-0.380803	-1.0512	-0.362152	-0.995748	-0.842577	-1.44205
2	69686815	69713516	-	Fastkd1	-0.341617	-1.68697	-0.292442	-1.3881	-1.25255	-1.97576	-0.696879	-2.01792	-2.20727	-2.06424
3	106482405	106503030	+	Dennd2d	-0.363963	-1.54704	-0.21499	-0.570943	-1.21582	-1.5072	-0.0425532	-0.366222	-0.565495	-1.80799
5	135248938	135251230	-	Fzd9	-0.335638	-0.733799	-0.265225	-0.343747	-0.425864	-1.09954	-0.204527	-1.32506	-1.04058	-1.74268
6	118501308	118562226	-	Ankrd26	-0.605487	-1.52704	-0.921335	-1.64719	-1.13295	-1.36208	-0.430415	-0.992749	-0.586996	-0.756721
10	81649059	81667361	+	Gm10778	-0.428409	-0.588263	-1.63683	-0.71678	-0.570477	-0.529411	-1.09197	-0.684581	-0.162229	-0.349221
2	167191805	167240604	-	Ptgis	-0.163803	-0.819566	-0.777741	-0.489944	-0.902501	-0.830394	-0.600919	-0.75045	-0.691177	-1.14576
7	13032010	13034807	-	Chmp2a	-0.356523	-0.554038	-0.443621	-0.241223	-0.286467	-0.669457	-0.407711	-0.966574	-0.867728	-1.47239
17	34197721	34201454	+	Psmb8	-0.265699	-0.647832	-0.30071	-0.286333	-0.251384	-1.05736	-0.379519	-1.02243	-0.750292	-1.25257
2	92374676	92381217	+	Pex16	-0.0932761	-0.507966	-0.258072	-0.325301	-0.274795	-0.838211	-0.256124	-1.32653	-0.292178	-1.24219
9	59680144	59718874	+	Gramd2	-0.267283	-1.44573	-0.434905	-0.821548	-0.885189	-1.68829	-0.601105	-2.47929	-1.94304	-2.08231
10	30196011	30200540	-	Cenpw	-0.248284	-0.585903	-0.616965	-0.648327	-0.743522	-0.696287	-0.31091	-0.435777	-0.599282	-0.712179
9	108578862	108597667	-	P4htm	-0.368465	-0.678982	-0.728159	-0.898958	-0.842836	-1.19169	-0.542248	-1.73262	-1.55842	-1.32358
18	77794545	77882007	+	Pstpip2	-0.236825	-1.1004	-0.406296	-0.700134	-0.503829	-1.12913	-0.189344	-1.2594	-0.97044	-1.41543
3	82837228	82876483	-	Rbm46	-0.432517	-0.659845	-0.242559	-0.384481	-0.200721	-0.883037	-0.139137	-0.782161	-0.662553	-1.30076
11	96047432	96065388	-	Ube2z	-0.1745	-1.10478	-0.383733	-0.450544	-0.482621	-0.703938	-0.29196	-0.511145	-0.401992	-0.816005
2	91643669	91649791	-	Zfp408	-0.136615	-0.344902	-0.279033	-0.428466	-0.33314	-0.499575	-0.363592	-0.713585	-0.599304	-0.944987
1	36471620	36508764	+	Cnnm4	-0.432795	-0.852696	-0.440026	-0.315609	-0.252255	-0.964545	-0.334506	-1.16952	-0.71977	-1.35478
4	148077061	148088031	-	Agtrap	-0.797159	-0.814915	-1.03189	-0.760356	-0.37238	-0.500572	-0.121533	-0.457566	-0.540769	-1.22511
18	34840589	34847463	+	Reep2	-1.11849	-1.42464	-0.545893	-0.146915	-0.309454	-0.814631	-0.250725	-1.80969	-1.66418	-0.749696
4	135946448	135962617	+	Hmgcl	-0.367275	-0.488518	-0.262567	-0.167011	-0.240147	-0.631282	-0.283642	-0.964907	-0.677683	-1.16417
7	34912379	35044708	+	Pepd	-1.90422	-0.936636	-0.938844	-0.553122	-1.64934	-0.600427	-0.192268	-1.54019	-0.527517	-1.00817
11	114765388	114790739	+	Kif19a	-0.512135	-1.03328	-0.382691	-0.326718	-0.435013	-0.63224	-0.700304	-0.456222	-0.415359	-0.581246
19	5637483	5648130	+	Rela	-0.0905526	-0.410906	-0.437859	-0.484549	-0.547182	-0.996718	-0.521753	-1.08771	-0.879432	-1.21169
4	117159639	117182639	-	Kif2c	-0.357553	-0.411804	-0.39245	-0.250615	-0.521086	-0.566825	-0.65132	-0.77411	-1.00748	-1.09676
9	106463962	106465938	-	Gpr62	-0.424806	-1.44408	-0.541456	-0.92985	-0.800796	-1.89233	-0.312545	-2.06508	-1.72174	-2.19753
19	5050808	5057071	+	Rin1	-0.597437	-1.62098	-0.678135	-1.63119	-1.2989	-2.26378	-0.622572	-1.96212	-1.93513	-2.11804
3	67478972	67515523	-	Rarres1	-0.361065	-1.07681	-0.616941	-0.484277	-0.742483	-1.33876	-0.808283	-1.70821	-1.85958	-2.47171
14	54906727	54913132	-	Slc22a17	-0.0994271	-0.935917	-0.338557	-0.662829	-0.531824	-0.59346	-0.836422	-0.986019	-0.83762	-1.38587
12	8947929	8972028	+	Matn3	-0.213539	-0.965313	-0.495799	-0.907922	-0.802134	-0.849709	-0.22372	-1.00632	-0.765059	-0.7118
13	118380110	118387252	-	Mrps30	-0.419115	-0.356121	-0.4592	-0.430838	-0.135917	-0.690915	-0.491773	-0.816315	-0.552093	-0.788262
17	37270220	37274484	+	H2-M3	-0.0889081	-0.964023	-0.691824	-0.496127	-0.836495	-1.17965	-0.536575	-0.567811	-0.809826	-0.869988
5	145204562	145221750	+	Zkscan5	-0.357615	-0.591609	-0.290456	-0.752062	-0.868655	-0.626643	-0.643228	-0.72773	-0.82876	-1.15523
9	21927471	21935872	+	Ccdc159	-0.296041	-0.904801	-0.708752	-0.477487	-0.658851	-1.27693	-1.02808	-1.26004	-0.688416	-0.668449
12	72441866	72514334	+	Lrrc9	-0.450275	-0.410072	-0.439406	-0.29222	-0.186298	-0.770861	-0.224174	-0.812031	-0.554612	-0.882586
11	84910950	84916366	-	Znhit3	-0.321852	-0.360974	-0.397393	-0.171488	-0.167819	-0.690491	-0.361222	-1.18447	-0.706584	-1.33103
11	96789127	96808640	+	Cbx1	-0.294457	-0.423529	-0.391289	-0.295732	-0.230287	-0.719442	-0.377037	-1.03776	-0.681438	-1.3852
7	51997171	52006018	-	Svip	-0.323705	-0.384194	-0.829115	-0.407233	-0.807128	-1.27199	-0.346676	-0.750482	-0.234074	-0.789757
2	112265825	112363163	+	Slc12a6	-0.329405	-1.14576	-0.283909	-0.231013	-0.648239	-1.14294	-0.402806	-0.842387	-1.00176	-1.33942
19	55253369	55296627	+	Acsl5	-0.13699	-1.2357	-0.592256	-0.76559	-0.330147	-0.895783	-0.220504	-0.704384	-0.248951	-0.367888
2	26586639	26635634	+	Gm20532	-0.155383	-0.440086	-0.685001	-0.36595	-0.713174	-0.549129	-0.117735	-0.595516	-0.592918	-0.746707
7	24541658	24546118	-	Pinlyp	-0.398107	-0.766171	-0.238571	-0.226196	-0.434947	-0.711082	-0.37706	-0.720877	-0.725413	-0.833427
5	24685532	24710378	+	Nub1	-2.05497	-1.942	-0.590803	-0.907752	-0.715895	-1.81986	-0.974268	-2.20745	-2.01178	-1.99622
12	85166639	85177296	-	Pgf	-0.149154	-0.850065	-0.537096	-1.0093	-0.834103	-1.20366	-0.142131	-0.481923	-0.502152	-0.933155
4	154895504	154899135	-	Fam213b	-0.540873	-0.585591	-0.4919	-0.21061	-0.0743763	-0.892591	-0.150801	-0.986235	-0.991381	-1.2078
8	71396855	71404772	+	Babam1	-0.385346	-0.642129	-0.458156	-0.46702	-0.36891	-0.872406	-0.240726	-1.02125	-0.973808	-1.35807
17	8311102	8396852	+	Sft2d1	-0.59547	-0.919057	-0.372965	-0.254067	-0.240271	-0.314639	-0.580994	-1.48075	-1.24332	-1.46856
7	80902227	80905076	-	Nmb	-0.223071	-0.6997	-0.44111	-0.26043	-0.511808	-1.01237	-0.401291	-0.600567	-1.19346	-0.648433
17	47505051	47599691	+	Ccnd3	-0.396903	-0.737919	-0.279251	-0.279803	-0.228711	-0.635383	-0.232926	-1.25552	-0.948043	-1.39248
7	30561863	30563627	-	Psenen	-0.308962	-0.680407	-0.284444	-0.217058	-0.225661	-0.69457	-0.288544	-0.851547	-0.669364	-1.45422
7	19004044	19006777	+	Irf2bp1	-0.491351	-0.967892	-0.558312	-0.946863	-0.748082	-1.43166	-0.543852	-1.44611	-1.44587	-2.17433
16	10357948	10395490	-	Tekt5	-0.341959	-0.639284	-0.839267	-0.610284	-0.450056	-1.12333	-0.653935	-1.1878	-1.45399	-1.84362
1	192496711	192771223	-	Hhat	-0.342767	-0.467263	-0.72817	-1.00835	-0.844629	-1.83909	-0.695877	-1.18532	-0.828476	-1.08622
11	5058128	5060385	+	Rasl10a	-0.322959	-1.27346	-0.455075	-0.748357	-0.768175	-1.23414	-0.524183	-1.14367	-0.905393	-1.67694
14	55098578	55106593	-	Ap1g2	-0.256537	-0.394595	-0.259041	-0.177732	-0.0820382	-0.624608	-0.221152	-0.735641	-0.654773	-1.28424
7	27656375	27674594	-	Map3k10	-0.372479	-0.71233	-0.598448	-0.324866	-0.273246	-0.760438	-0.436861	-0.783786	-0.788966	-1.11767
12	76417599	76439473	+	Ppp1r36	-0.417931	-0.61988	-0.283033	-0.154103	-0.281941	-0.737919	-0.11324	-0.906933	-0.632457	-1.1293
11	57828707	57832818	-	Hand1	-0.373675	-0.668282	-0.23413	-0.225368	-0.153338	-0.583571	-0.266505	-0.825322	-0.787808	-1.31368
19	56912361	57008228	-	Afap1l2	-0.32329	-0.436136	-0.380531	-0.254832	-0.432828	-0.910175	-0.228324	-0.906064	-1.15278	-1.44448
18	60911780	60918561	+	Arsi	-0.526971	-1.19499	-0.44047	-0.461977	-0.152636	-0.846103	-0.652966	-1.76057	-1.6529	-1.37276
11	23862646	23895253	-	Papolg	-0.298165	-0.430663	-0.340173	-0.159524	-0.503958	0.14228	-0.0573494	-0.309008	-0.199323	0.265019
7	142325837	142373753	-	Ifitm10	-1.13688	-1.2604	-0.762802	-0.828324	-0.549946	-0.411036	-0.645566	-0.341343	-0.049516	-0.795784
15	54571366	54602846	+	Mal2	-0.141958	-0.751304	-0.345505	-0.308658	-0.352358	-0.657054	-0.491983	-0.950008	-0.734838	-1.08406
7	24546289	24573440	+	Xrcc1	-0.429131	-0.787692	-0.336811	-0.297882	-0.545862	-0.739061	-0.390799	-0.785941	-0.693505	-0.862541
4	98726734	98738480	+	L1td1	-0.343443	-1.05182	-0.702166	-1.30319	-0.720696	-1.93717	-0.771965	-1.89473	-1.64145	-1.74007
2	77009902	77170636	-	Ccdc141	-0.264781	-1.63264	-0.392652	-0.733927	-0.577072	-1.26944	-0.580708	-1.56804	-1.33923	-2.34835
8	18690263	18741562	-	Angpt2	-0.745434	-1.83988	-0.575178	-0.901437	-0.589215	-1.56574	-0.59028	-1.83038	-2.0185	-2.2401
5	129908540	129913789	+	Nupr1l	-0.163598	-0.357682	-0.353489	-0.202142	-0.205878	-0.507463	-0.07078	-0.714308	-0.681124	-1.08552
4	75941238	78211961	-	Ptprd	-0.520723	-0.717028	-0.399013	-0.372167	-0.806364	-0.35818	-0.348893	-1.34139	-0.424111	-0.798138
4	82798738	82859958	-	Zdhhc21	-0.186692	-0.517669	-0.707018	-0.775216	-0.735856	-1.02883	-0.278575	-0.323949	-0.691142	-0.310757
2	118663303	118698020	+	Pak6	-1.29648	-1.8087	-0.668724	-0.728667	-0.90812	-1.01652	-0.488234	-1.28922	-1.24749	-1.20925
10	57631981	57741112	+	Pkib	-0.356691	-0.736597	-0.732315	-0.80428	-0.900876	-0.906219	-0.0509528	-0.721757	0.116192	-0.837675
8	4259731	4275913	-	Timm44	-1.02599	-1.26546	-1.24068	-0.613342	-0.211298	-0.544555	-1.07045	-0.690015	-0.416678	-0.241539
13	97176332	97198357	-	Hexb	-0.19222	-0.709883	-0.640965	-0.478624	-0.392386	-1.2131	-0.358022	-0.985909	-1.08217	-1.63567
13	52583173	52648792	+	Syk	-0.520411	-1.42153	-0.635616	-1.16436	-0.68484	-1.3807	-0.111802	-0.775873	-0.597109	-0.694699
18	12333819	12583013	+	Lama3	-0.247026	-0.569249	-0.467077	-0.503862	-0.262308	-0.965961	-0.401013	-1.09211	-0.802035	-1.27567
16	85858170	85901125	-	Adamts5	-0.416351	-0.960235	-0.383662	-0.329583	-0.64683	-1.06033	-0.0482029	-0.542104	-0.673843	-0.904169
15	101996711	102004342	-	Krt8	-0.788475	-1.15799	-0.628796	-0.768615	-0.87895	-1.23902	-0.445377	-0.27072	-0.466069	-2.12016
1	180904293	180908088	+	Pycr2	-0.528707	-1.09686	-0.265684	-0.244587	-0.802274	-0.728535	-0.38169	-1.69166	-0.941898	-1.65901
2	112266314	112406319	+	Gm21985	-0.327772	-1.15673	-0.307917	-0.253727	-0.593299	-1.0586	-0.391566	-0.85316	-0.953619	-1.34017
7	45639977	45646521	+	Mamstr	-0.406941	-0.554947	-0.540755	-0.536278	-0.273118	-1.19843	-0.090288	-0.903775	-0.565589	-1.54284
11	32286965	32287784	+	Hbq1b	-0.373841	-0.632919	-0.258614	-0.894696	-0.526842	-0.663782	-0.462296	-1.40144	-1.40812	-1.39136
4	88718292	88722465	-	Klhl9	-0.238418	-0.31601	-0.56319	-0.686874	-0.580345	-0.816688	-0.28215	-0.374423	-0.380952	-0.84541
13	104845283	104863893	-	Fam159b	-0.7479	-0.704845	-0.457931	-0.69561	-0.433411	-1.62942	-0.761362	-0.78888	-0.464856	-1.1196
5	140327674	140331898	-	Mrm2	-0.488907	-0.807938	-0.559952	-0.283729	-0.507876	-0.480619	-0.691386	-1.67515	-1.55992	-1.49264
7	30563340	30565364	+	U2af1l4	-0.308962	-0.680407	-0.284444	-0.217058	-0.225661	-0.69457	-0.288544	-0.851547	-0.669364	-1.45422
1	55248658	55363469	-	Boll	-0.227529	-0.572665	-0.261104	-0.224036	-0.0934417	-0.582422	-0.174718	-0.835065	-0.647971	-1.24136
2	155973279	156007977	-	6430550D23Rik	-0.421724	-1.27529	-0.244801	-0.413614	-0.124346	-0.881871	-0.134668	-0.990245	-0.81663	-1.41612
8	70172356	70183681	+	Tmem161a	-0.204377	-1.24411	-0.355681	-0.451491	-0.581339	-1.49023	-0.702478	-1.70304	-1.4361	-2.50278
4	154020470	154026230	-	Smim1	-0.868509	-1.04183	-0.5258	-0.316933	-0.351062	-0.813319	-0.177134	-0.697678	-0.850525	-0.853311
2	31950139	31973442	+	Aif1l	-0.153149	-0.974354	-0.544143	-0.314174	-0.5487	-1.14854	-0.0540456	-0.932082	-0.705015	-1.13551
5	108433244	108434448	-	Atp5k	-0.183047	-0.956114	-0.609227	-1.20415	-0.804864	-1.12909	-0.808143	-1.09399	-0.306506	-1.58025
15	85832306	85858822	+	Ttc38	-0.600323	-0.593825	-0.729019	-0.526196	-0.228427	-0.900934	-0.514392	-0.694324	-0.722923	-1.10747
17	25489875	25497288	-	Sstr5	-0.240967	-0.318217	-0.349189	-0.293513	-1.02447	-0.783552	-0.370864	-0.84356	-0.449247	-0.612726
19	42123273	42129059	-	Avpi1	-0.535607	-1.07016	-0.729722	-1.52095	-1.70504	-1.74206	-0.726506	-1.44134	-0.956627	-1.83039
14	55765962	55768494	+	Ltb4r1	-0.675828	-1.00314	-0.251822	-1.08202	-0.678329	-1.96423	-0.098508	-0.443144	-1.52838	-1.60001
17	34026033	34028060	-	H2-Ke6	-0.184786	-1.10441	-0.333694	-1.75751	-1.56332	-1.95136	-0.340714	-1.05748	-1.00843	-1.63915
15	101050194	101054399	-	Fignl2	-0.43322	-1.20939	-0.440326	-0.499359	-0.560418	-1.01144	-0.223017	-1.43646	-1.44343	-1.71884
2	37776249	37799103	+	Crb2	-0.600903	-0.753716	-0.241057	-0.319551	-0.172382	-0.847588	-0.44104	-1.19955	-1.20669	-1.69226
11	120608477	120609093	+	Npb	-0.476109	-0.896393	-0.538825	-0.357526	-0.58611	-0.558225	-0.886687	-1.47621	-1.58919	-2.54687
19	29348599	29367390	-	Plgrkt	-1.20576	-1.20386	-0.751805	-1.14988	-1.36976	-0.818671	-0.386957	-0.455033	0.107757	-0.798393
10	39890018	39899238	-	Mfsd4b4	-0.542241	-0.576046	-0.942492	-1.05013	-0.66762	-1.04741	-0.251839	-0.980464	-0.8547	-1.48354
1	9547948	9580673	+	Adhfe1	-1.49429	-1.4429	-0.568637	-1.19399	-0.988693	-1.33783	-0.756763	-1.25446	-1.19966	-1.25625
9	79815051	79977804	-	Filip1	-0.754277	-1.3397	-0.229773	-0.184196	-0.134361	-0.0554398	-0.478248	-0.935558	-1.16832	-1.74004
2	39001580	39005624	-	Rpl35	-0.310752	-1.09326	-0.32999	-0.3181	-0.318481	-1.17835	-0.462562	-1.10665	-1.13551	-1.5118
7	29289308	29293801	+	Ppp1r14a	-0.254851	-0.862011	-0.724683	-0.296159	-0.355293	-0.998523	-0.48992	-1.00881	-0.936022	-0.929449
8	119700009	119757718	+	Atp2c2	-0.253116	-0.760794	-0.251895	-0.241481	0.0347358	-0.366539	-0.343369	-1.01908	-1.12525	-1.4834
5	37338499	37425055	+	Evc2	-1.59216	-1.23963	-1.21706	-1.9342	-1.90482	-2.26581	-0.134262	-1.43323	-0.311164	-0.260827
15	97744770	97767972	-	Rapgef3	-0.292246	-1.36534	-0.548553	-0.615969	-0.497668	-1.47888	-0.154156	-1.2843	-1.11728	-1.45109
7	132827457	132852673	-	Mettl10	-0.522641	-1.57941	-0.454769	-0.664334	-0.585261	-1.80962	-0.423041	-1.51887	-1.67277	-2.20964
5	108692382	108706924	+	Fgfrl1	-0.251182	-0.724997	-0.301353	-0.174271	-0.129613	-0.257781	-0.332771	-0.396079	-0.157456	-0.654066
6	88842558	88875044	-	Podxl2	-0.266982	-1.03241	-0.320847	-0.372733	-0.489631	-1.24626	-0.0859936	-1.01652	-0.920533	-1.23313
9	59539667	59565105	+	Hexa	-0.239461	-0.651017	-0.248288	-0.488513	-0.609744	-0.856808	-0.0440311	-0.45384	-0.605403	-0.793416
2	143826528	143863173	-	Bfsp1	-0.650204	-1.20304	-0.351182	-0.436327	-0.532413	-0.802602	-0.37397	-1.44765	-1.35048	-1.27247
4	41738493	41756157	-	Sigmar1	-0.412239	-0.853872	-0.442228	-0.421958	-0.374092	-1.06044	-0.464192	-1.69992	-1.14449	-1.43758
2	39005348	39015877	+	Arpc5l	-0.310752	-1.09326	-0.32999	-0.3181	-0.318481	-1.17835	-0.462562	-1.10665	-1.13551	-1.5118
8	94977109	95014208	+	Adgrg1	-0.472395	-1.29543	-0.839731	-0.404143	-0.273882	-1.63654	-0.435623	-0.406367	-1.53675	-0.758508
11	101877510	101894374	-	Meox1	-0.25227	-0.848177	-0.52156	-0.542705	-0.484997	-0.949162	-0.652072	-1.08203	-1.14723	-1.70611
6	149157147	149188712	-	Amn1	-0.290445	-0.552055	-0.280253	-0.622572	-0.707643	-0.371481	-0.31223	-0.528116	-0.11861	-0.490305
9	111054486	111057519	-	Ccrl2	-0.621673	-0.622029	-0.771837	-0.774602	-0.694615	-1.37201	-0.398991	-1.57529	-1.47402	-1.7258
1	183086266	183221522	-	Disp1	-0.103484	-0.315024	-0.334318	-0.504836	-0.505237	-0.719674	-0.329869	-0.77427	-0.63908	-0.919899
6	128321161	128355851	-	Tulp3	-0.106055	-0.969697	-0.540498	-0.136297	-0.154475	-0.672104	-0.348269	-1.00255	-0.850141	-0.516262
7	18925888	18965319	+	Nova2	-0.504424	-0.668247	-0.398117	-0.452544	-0.560461	-0.930951	-0.532916	-0.616248	-0.533865	-1.04377
8	123891767	123894736	-	Acta1	-0.464483	-0.90569	-0.256657	-0.489828	-0.326675	-0.792172	-0.501101	-1.03689	-0.888475	-1.48724
10	81384428	81391560	+	Dohh	-0.440288	-0.6658	-0.517061	-0.425168	-0.511726	-0.972468	-0.498302	-1.4388	-1.30162	-1.4614
10	93831555	93848524	+	Usp44	-0.418158	-1.12087	-0.29245	-0.237226	-0.365827	-0.86498	-0.405257	-1.9738	-1.24048	-1.85485
8	70504292	70506752	-	2810428I15Rik	-0.626613	-1.7684	-0.678476	-1.1605	-0.667338	-1.39879	-0.38219	-2.11814	-1.626	-2.21572
9	108569886	108572774	+	Dalrd3	-0.269941	-0.988056	-0.281102	-0.648293	-0.777465	-1.40234	-0.323545	-1.77644	-1.3171	-2.34545
18	37755731	37841873	+	Pcdhga11	-0.299298	-0.527682	-0.254689	-0.246676	-0.264378	-0.656844	-0.332163	-1.03318	-0.720749	-1.33386
17	24203831	24209387	-	Ntn3	-0.252101	-1.10151	-0.640142	-0.961634	-0.714643	-1.29481	-0.588031	-0.891478	-1.1741	-1.34864
4	88721805	88722842	+	Gm26566	-0.238418	-0.31601	-0.56319	-0.686874	-0.580345	-0.816688	-0.28215	-0.374423	-0.380952	-0.84541
2	31887291	31946539	+	Lamc3	-0.226276	-0.487149	-0.218806	-0.868355	-0.200605	-0.81571	-0.275905	-2.35379	-1.2363	-1.76093
9	21295457	21312333	-	Ap1m2	-0.261363	-0.303973	-0.692494	-0.533832	-0.160459	-0.819111	-0.295252	-0.682323	-0.199918	-1.34916
2	156008045	156018279	+	Ergic3	-0.421724	-1.27529	-0.244801	-0.413614	-0.124346	-0.881871	-0.134668	-0.990245	-0.81663	-1.41612
8	88272403	88329961	+	Adcy7	-0.385414	-0.887918	-0.551239	-0.739687	-1.08261	-1.23218	-0.725656	-0.953089	-0.955159	-0.902396
8	71691719	71701800	-	B3gnt3	-0.565091	-0.717256	-0.404359	-0.308292	-0.20231	-0.857963	-0.415025	-1.13411	-0.972583	-1.2031
1	11414105	11975901	+	A830018L16Rik	-0.15653	-0.348164	-0.563558	-0.28986	-0.20916	-0.649766	-0.240934	-0.913093	-0.801153	-1.01256
11	5872180	5878292	-	Pold2	-0.27793	-0.503075	-0.222612	-0.268794	-0.198975	-0.763143	-0.335936	-1.27777	-1.14937	-1.54369
4	132222946	132261602	-	Gmeb1	-0.625445	-0.892403	-0.531402	-0.987242	-0.689199	-1.49312	-0.247681	-1.11275	-0.995101	-1.15688
16	30269302	30283256	-	Lrrc15	-0.226453	-0.733732	-0.689188	-1.1954	-0.918526	-1.89591	-0.493279	-0.921388	-1.14772	-0.891222
17	33915904	33919324	+	Zbtb22	-0.269921	-0.675127	-0.42618	-0.379375	-0.359292	-0.907926	-0.271896	-1.17973	-1.22266	-1.5631
17	33915899	33929288	+	Tapbp	-0.269921	-0.675127	-0.42618	-0.379375	-0.359292	-0.907926	-0.271896	-1.17973	-1.22266	-1.5631
14	65968483	65981548	+	Clu	-0.3862	-0.899433	-0.476509	-0.495079	-0.698776	-0.829443	-0.0884344	-0.815789	-0.378148	-0.557842
8	47180048	47352348	-	Stox2	-0.706121	-2.10706	-0.831938	-0.868592	-1.77415	-1.39919	-0.386298	-0.917156	-1.0332	-0.51401
11	101155907	101161787	+	Tubg2	-0.133412	-0.509667	-0.586632	-0.766511	-0.48532	-1.21898	-0.368715	-0.725084	-0.738507	-1.03574
11	86210681	86257575	-	Ints2	-2.64623	-0.905825	-0.256089	-0.960612	-0.671186	-0.972399	-2.78197	-1.31265	-4.12966	-1.48858
18	37020149	37187657	+	Pcdha12	-0.355047	-0.527971	-0.351438	-0.305866	-0.381368	-0.796783	-0.161909	-0.852974	-0.865771	-1.25378
17	24736642	24742778	+	Msrb1	-0.650155	-1.1103	-1.0118	-0.552307	-0.384071	-1.38673	-0.294064	-0.621323	-0.960498	-1.19653
5	67392148	67428310	-	Bend4	-0.377563	-0.487577	-0.30725	-0.325729	-0.233501	-0.658181	-0.241076	-0.844913	-0.742311	-0.951869
19	4261668	4269172	-	Ssh3	-0.304301	-0.567257	-0.241429	-0.54204	-0.491264	-0.891048	-0.322766	-0.895801	-0.668638	-1.1727
11	102284931	102289237	+	Tmub2	-0.381817	-0.621239	-0.341801	-0.23797	-0.337043	-0.838015	-0.669986	-1.26356	-1.08871	-1.87043
11	98152154	98193293	-	Med1	-0.401959	-1.22028	-0.479959	-1.10144	-0.920088	-0.528605	-0.299411	-0.5926	-0.657461	-1.2825
2	90904740	90911626	+	Kbtbd4	-0.512102	-0.882079	-0.273522	-0.2458	-0.172031	-0.855192	-0.273734	-1.16589	-0.96633	-1.85085
2	90894634	90904827	-	Ndufs3	-0.512102	-0.882079	-0.273522	-0.2458	-0.172031	-0.855192	-0.273734	-1.16589	-0.96633	-1.85085
1	15853862	15892722	-	Sbspon	-0.410069	-0.541646	-0.595615	-0.234678	-0.589785	-0.564103	-0.445304	-0.455175	-0.294768	-0.92643
10	75783813	75798584	-	Gstt1	-0.856668	-0.652626	-0.759171	-0.196838	-0.255702	-0.660556	-0.275958	-1.3844	-0.742004	-1.42042
16	17489611	17507485	+	Aifm3	-0.365787	-0.789912	-0.47188	-0.131699	-0.733709	-0.974752	-0.375964	-0.815075	-1.08864	-1.91851
11	52252371	52283014	-	Tcf7	-0.357323	-0.496278	-0.344996	-0.152317	-0.361304	-0.642328	-0.388841	-0.833807	-0.494412	-1.0306
3	137918506	137928900	+	Lamtor3	-0.136726	-1.16343	-0.415888	-1.0757	-0.626961	-1.08131	-0.111259	-1.5825	-0.887726	-1.79571
17	33629090	33631779	+	Zfp414	-0.825486	-0.630404	-0.435495	-0.322333	-0.604646	-0.918803	-0.688886	-1.18574	-0.626127	-1.40447
19	42755105	42779978	-	Hps1	-0.323709	-1.2154	-0.479599	-0.410608	-0.70259	-1.10168	-0.131433	-0.611483	-0.576401	-0.958279
4	53011880	53022060	+	Nipsnap3b	-0.623477	-1.24005	-0.592441	-0.838782	-0.623713	-1.34817	-0.926861	-1.45668	-1.22125	-1.75839
2	22774094	22875653	+	Apbb1ip	-0.80436	-0.650525	-0.703788	-0.877969	-0.15161	-0.931153	-1.42655	-0.638732	-0.880072	-0.700224
5	35697180	35739987	-	Sh3tc1	-0.198002	-0.850721	-0.648971	-0.806615	-1.11042	-1.61997	-0.64823	-1.4134	-0.376186	-0.742835
9	58253164	58262523	+	Stoml1	-0.444254	-0.911172	-0.497639	-0.142879	-0.443548	-0.530334	-0.45642	-1.45128	-0.972839	-0.980005
11	121434913	121450491	+	Fn3k	-1.28866	-0.798702	-1.05563	-0.271183	-0.807472	-0.549907	-0.0443056	-0.322248	-0.166218	-0.823998
1	58029931	58106413	+	Aox1	-0.60873	-1.29509	-0.429292	-1.07025	-1.20659	-2.16082	-0.261291	-0.80985	-0.808265	-1.44345
19	6062821	6068373	-	Tm7sf2	-0.572695	-0.851449	-0.64197	-0.590836	-0.653775	-1.10241	-0.428999	-0.823401	-0.875883	-1.71371
7	43781035	43785410	+	Klk10	-0.445438	-1.32652	-0.43874	-1.20523	-2.40981	-2.07157	-0.132898	-1.31286	-1.18086	-1.51929
2	74704615	74707933	+	Hoxd8	-0.123851	-0.383829	-0.214554	-0.362423	-0.20656	-0.515765	-0.518	-0.58979	-0.471982	-0.638899
7	28607634	28631332	-	Acp7	-0.485305	-0.583569	-0.355357	-0.411492	-0.423524	-0.944198	-0.258312	-0.859524	-0.86115	-1.51727
11	69655314	69656727	+	Sox15	-0.686338	-1.56521	-0.514593	-0.971313	-0.829575	-1.27446	-0.56726	-1.82118	-1.03311	-1.41098
11	85170404	85181145	+	1700125H20Rik	-0.303779	-0.552371	-0.576077	-0.449951	-0.465505	-0.92188	-0.425136	-0.747962	-0.904287	-1.20469
1	119923341	119997234	-	Cfap221	-0.372953	-0.4903	-0.320503	-0.314119	-0.435412	-0.711904	-0.310135	-0.882105	-1.03215	-0.846882
19	52943417	53040214	-	Xpnpep1	-0.464264	-1.23377	-0.613776	-1.58644	-0.993772	-1.59586	-0.839215	-2.69718	-1.77329	-2.3376
19	5988546	6015825	-	Capn1	-0.447196	-1.23707	-0.39315	-0.338535	-0.301156	-0.924931	-0.374824	-1.04127	-1.2407	-1.57428
13	49682100	49734267	+	Iars	-0.435914	-0.869914	-0.41747	-0.180081	-0.119648	-0.544552	-0.183495	-1.0054	-1.34626	-1.44579
16	14194527	14291408	-	Myh11	-0.250406	-0.508157	-0.250292	-0.368511	-0.16671	-0.618406	-0.141566	-0.69825	-0.712165	-1.00216
5	73006883	73012955	+	Slc10a4	-0.198958	-0.978685	-0.623408	-0.24861	-1.04628	-1.60923	-0.125992	-2.67963	-1.24507	-2.13377
8	125669818	125673359	+	Map10	-0.113384	-0.895488	-0.260222	-0.421499	-0.203551	-0.826549	-0.257156	-1.10161	-0.874401	-1.3971
9	73101836	73104438	+	Khdc3	-0.143471	-0.411564	-0.39187	-0.161739	-1.05414	-0.979925	-0.0783187	-0.49582	-0.777585	-1.56757
7	127912516	127925837	+	Kat8	-0.624743	-0.89816	-0.456092	-0.203203	-0.120259	-0.429626	-0.399306	-0.738447	-0.963533	-1.27308
2	25242255	25244262	+	Rnf208	-0.316525	-0.676091	-0.251676	-0.62708	-0.433918	-0.930987	-0.834298	-0.868541	-0.815298	-1.36828
2	127336159	127338376	+	Dusp2	-0.171559	-0.429336	-0.425664	-0.129928	-0.124717	-0.678724	-0.0656374	-0.62862	-0.787838	-0.83962
14	123659971	123975618	+	Itgbl1	-0.493177	-1.27837	-0.453706	-1.17472	-0.879434	-1.35652	-0.697905	-2.26172	-1.30445	-1.87421
8	84021471	84030295	+	Palm3	-0.588987	-1.03899	-0.545938	-0.610308	-0.46949	-0.995101	-0.342837	-1.63234	-1.18548	-1.81459
19	4611785	4615667	-	Lrfn4	-0.330108	-1.22291	-0.375584	-0.598761	-0.35341	-1.06571	-0.127225	-1.53307	-1.32939	-1.95046
7	118597297	118675086	+	Tmc5	-0.299057	-0.312113	-0.635259	-0.208876	-0.594981	-0.66408	-0.167969	-1.43108	-0.792452	-1.48186
2	164354070	164389095	-	Slpi	-0.580186	-0.739166	-0.639134	-0.363654	-0.444273	-0.832606	-0.419088	-1.17676	-1.00458	-1.49794
12	98433994	98577940	-	Kcnk10	-0.364861	-0.946898	-0.437678	-0.399092	-0.329868	-0.650203	-0.255149	-1.06975	-0.72182	-1.14633
11	97415533	97502402	+	Arhgap23	-0.307	-1.02595	-0.607636	-0.681652	-0.784196	-1.21604	-0.374831	-1.87662	-1.37884	-1.95962
3	87919506	87923672	+	Mrpl24	-0.595442	-0.85908	-0.585793	-0.396926	-0.315429	-0.873995	-0.409867	-1.04636	-0.842572	-1.17518
15	102144362	102149511	+	Igfbp6	-0.716786	-1.31526	-0.670429	-0.949839	-1.00299	-1.4803	-0.384211	-1.87873	-1.29724	-1.8919
10	81252935	81263365	+	Matk	-0.296544	-0.604316	-0.484639	-0.361231	-0.302673	-0.753387	-0.549334	-1.2294	-1.11581	-1.31997
4	130164454	130175122	-	Tinagl1	-0.342801	-1.50072	-0.711501	-0.767176	-0.860885	-2.0399	-0.409196	-1.96365	-1.86394	-2.35879
17	24657330	24658457	-	Npw	-0.192883	-0.412351	-0.348012	-0.265075	-0.444907	-0.569202	-0.451874	-0.705558	-0.759823	-1.33957
2	60417543	60553308	-	Pla2r1	-0.454004	-1.04751	-0.312726	-0.130041	-0.172554	-1.32237	-0.283501	-1.68921	-1.84218	-2.18007
15	103313895	103340086	-	Zfp385a	-0.493987	-1.57243	-0.462051	-1.15214	-1.2303	-1.50625	-0.374919	-1.39855	-1.33044	-1.47309
17	23836785	23844172	-	Prss41	-0.387551	-1.34214	-1.46397	-0.852228	-2.07388	-2.17434	-0.157799	-0.804927	-1.30237	-2.15907
5	53267083	53278540	+	Smim20	-0.144996	-1.13689	-1.20967	-1.15211	-1.20099	-1.20229	-0.82704	-0.670195	-0.922461	-0.930167
8	10006467	10039072	+	Tnfsf13b	-0.524998	-0.893469	-0.512155	-0.617739	-0.0411797	-0.370175	-0.409301	-0.444409	-0.507133	-1.03311
1	87183313	87188405	+	Prss56	-0.35536	-1.18433	-0.268517	-0.833665	-0.934213	-1.43881	-0.823139	-2.41021	-1.97647	-2.49888
4	33208991	33233340	+	Srsf12	-0.198445	-0.653375	-0.252283	-0.199756	-0.30135	-0.728495	-0.358776	-0.743382	-0.641497	-1.01313
19	46329812	46338660	-	Cuedc2	-4.15118	-0.421681	-0.34149	-2.22517	-0.913652	-2.00601	-0.888537	-2.87878	-1.68818	-2.14235
5	114622152	114658421	-	Trpv4	-0.277405	-0.663621	-0.303588	-0.349605	-0.263266	-1.08229	-0.307515	-0.785167	-0.84476	-1.70598
11	115279622	115297663	-	Fads6	-0.177985	-0.366349	-0.273484	-0.40113	-0.18691	-0.614082	-0.282665	-0.785529	-0.722436	-1.03843
8	69887788	69890967	-	Yjefn3	-0.436659	-1.29036	-0.397159	-0.451377	-0.456216	-1.12192	-0.141537	-1.01009	-1.18624	-1.49352
19	5298331	5308738	+	Gal3st3	-0.478289	-0.794611	-0.411296	-0.202385	-0.126373	-0.694779	-0.166982	-0.591138	-0.913092	-1.22767
17	35059035	35062095	+	Ddah2	-0.174997	-0.809904	-0.277495	-0.348808	-0.407784	-0.940221	-0.409944	-1.11383	-1.32178	-1.75254
10	60181534	60194239	-	Chst3	-1.67598	-0.904746	-0.481274	-0.23764	-0.126538	-0.464867	-1.52194	-0.278103	-1.34996	-0.854653
1	180893108	180899103	+	Lefty2	-0.473212	-1.09006	-0.607223	-0.451113	-0.447672	-0.957301	-0.363377	-1.0015	-0.687572	-1.11542
9	37528078	37538319	+	Esam	-0.285924	-0.620386	-0.282054	-0.263261	-0.222872	-1.2922	-0.621412	-0.708164	-2.05996	-1.76799
7	43672016	43678298	+	Ctu1	-0.375312	-0.581401	-0.286842	-0.260487	-0.168795	-0.727759	-0.299052	-1.20492	-1.01613	-1.58104
19	45578254	45660312	-	Fbxw4	-0.233562	-0.699654	-0.398167	-0.363417	-0.729324	-0.709681	-0.267918	-0.645069	-0.642376	-0.969606
17	28207778	28228608	+	Def6	-0.532155	-1.52594	-0.610277	-2.33562	-0.984453	-1.72213	-0.533128	-2.21364	-1.97988	-2.27345
2	174110349	174123070	+	Npepl1	-0.368352	-1.39563	-0.700549	-1.1679	-1.16533	-1.82155	-0.667051	-1.8416	-1.88985	-1.85562
2	119174509	119177575	+	Gm14137	-0.36328	-1.96733	-0.470165	-1.10753	-1.11236	-2.01675	-0.553729	-1.3313	-1.46502	-2.02176
17	27019810	27029009	-	Bak1	-0.750682	-1.63679	-0.64412	-0.698906	-0.996637	-1.75343	-0.981635	-0.762964	-1.05467	0.533412
2	34804514	34826311	-	Fbxw2	-0.242939	-0.424206	-0.456265	-0.21257	-0.343111	-0.720043	-0.0481336	-0.577129	-0.412993	-0.937887
14	70530821	70538323	+	Lgi3	-0.468433	-0.760651	-0.245078	-0.218011	-0.537096	-0.621786	-0.315652	-1.07616	-0.708772	-0.80371
6	90403479	90428797	-	Cfap100	-0.43078	-0.313972	-0.286142	-0.143878	0.126155	-0.410042	-0.197828	-0.639095	-0.424885	-0.924401
15	66379858	66500910	-	Lrrc6	-0.364346	-1.0033	-0.387702	-0.238798	-0.472418	-0.724631	-0.186186	-0.684218	-0.586998	-0.821401
19	45006558	45012762	+	Peo1	-0.348468	-0.883216	-0.471315	-0.410682	-0.801305	-1.07687	-0.131572	-0.761591	-0.638022	-0.945731
8	121127940	121130644	+	Foxl1	-0.435008	-1.05224	-0.275682	-0.118182	-0.196566	-0.581472	-0.198867	-1.18539	-1.01975	-1.78718
16	37114942	37384962	-	Stxbp5l	-0.276637	-0.430568	-0.939873	-0.452668	-0.776555	-0.628663	-0.0716291	-0.637044	0.213486	-0.397942
7	16455721	16477728	-	Npas1	-0.288578	-0.332398	-0.73378	-1.19485	-0.696832	-0.96892	-0.502519	-0.790827	-1.08438	-1.54208
14	70545251	70548933	+	Reep4	-1.00324	-1.63032	-0.238349	-0.229332	-0.248185	-0.726323	-0.539771	-1.4434	-1.09981	-1.83018
16	18620319	18622403	-	Gp1bb	-0.350769	-1.43041	-0.320009	-0.595276	-0.379144	-0.97008	-0.172086	-1.85027	-1.49323	-1.78483
2	26593057	26604417	-	Agpat2	-0.459594	-0.672575	-0.479955	-0.682752	-0.889857	-1.00495	-0.100116	-0.910684	-0.771672	-0.90571
1	171358446	171360798	-	Klhdc9	-0.365253	-0.534125	-0.37311	-0.27341	-0.286125	-0.740516	-0.405514	-1.26012	-0.670146	-1.32287
17	46500572	46546388	-	Cul9	-0.326227	-1.32626	-0.570212	-0.390036	-0.481278	-0.948027	-0.481105	-1.64575	-1.41691	-1.77646
5	92257659	92278170	-	Naaa	-0.138564	-0.782774	-0.262962	-0.310482	-0.415293	-0.734327	-0.415693	-0.92926	-1.05963	-1.42213
14	55060262	55092324	-	Zfhx2	-0.273053	-0.863828	-0.38697	-0.38631	-0.376191	-0.67011	-0.0724016	-0.365591	-0.709343	-0.728948
5	115478010	115484725	-	Sirt4	-0.450864	-1.13539	-0.346149	-0.563397	-0.523161	-1.13242	-0.21839	-1.31659	-1.07006	-1.96931
6	34302434	34317478	-	Akr1b3	-0.323399	-1.21284	-0.448203	-1.06705	-0.267347	-1.19961	-0.615789	-1.43062	-0.911762	-0.539352
7	44467980	44471662	+	Josd2	-0.349095	-0.500861	-0.373943	-1.00812	-0.330284	-0.598578	-0.139269	-0.916476	-0.799508	-1.23691
11	97050628	97068904	+	Osbpl7	-0.442573	-0.840046	-0.297182	-0.741033	-0.709507	-1.4593	-0.428916	-1.25579	-0.941088	-1.17982
2	38931978	38963753	+	Olfml2a	-0.361534	-0.308094	-0.298344	-0.182186	-0.280398	-0.305246	-0.473027	-0.370782	-0.352447	-0.941735
11	100704746	100712465	-	Kat2a	-0.17813	-1.02108	-0.464771	-1.30504	-0.889724	-1.7283	-0.681484	-1.05555	-1.0208	-1.01705
16	18407346	18426852	-	Comt	-0.30861	-0.972302	-0.277317	-0.380671	-0.349328	-0.711514	-0.37445	-0.612001	-0.808771	-0.905133
16	18426384	18479073	+	Txnrd2	-0.30861	-0.972302	-0.277317	-0.380671	-0.349328	-0.711514	-0.37445	-0.612001	-0.808771	-0.905133
15	89123307	89128700	-	Hdac10	-0.56064	-0.700721	-0.34312	-0.93947	-0.513491	-1.39027	-0.835212	-1.10746	-0.898714	-1.21111
10	93523338	93540033	-	Amdhd1	-0.329981	-0.606478	-0.353806	-0.141684	-0.89729	-1.29755	-0.35887	-1.04195	-0.901985	-0.904586
16	45711230	45724608	-	Tagln3	-0.39264	-0.904388	-0.820033	-0.771785	-0.0657365	-0.935233	-0.97473	-0.779748	-0.932607	-0.590499
7	29246561	29248466	-	2200002D01Rik	-0.40944	-1.17587	-0.341295	-0.825467	-0.836666	-1.43397	-0.494762	-1.22477	-1.31072	-2.45532
9	108490602	108502337	+	Usp19	-0.215113	-0.748797	-0.419665	-0.434972	-0.317645	-0.736069	-0.257075	-0.664674	-0.794818	-1.08858
4	141746672	141759263	+	Agmat	-0.409426	-0.706362	-0.337453	-0.125916	-0.136489	-0.0708908	-0.371272	-0.605043	-0.312094	-0.683302
3	121459528	121532404	-	Slc44a3	-0.257899	-0.864934	-0.502548	-0.136959	-0.20205	-0.712234	-0.224185	-1.09008	-0.989603	-1.4552
9	34485894	35036716	+	Kirrel3	-0.552462	-1.02554	-0.479057	-0.456572	-0.522182	-0.903538	-0.154648	-0.75082	-0.819161	-0.923504
11	3983636	3999326	+	Gal3st1	-0.386433	-0.659949	-0.648341	-0.737174	-0.408546	-0.985771	-0.473957	-0.912747	-1.06937	-1.76621
7	140150628	140154877	-	Sprn	-0.191795	-0.620445	-0.411583	-0.44232	-0.506504	-0.857143	-0.488344	-1.38231	-1.22774	-2.02125
13	47012558	47014850	-	Nhlrc1	-0.400346	-0.49602	-0.294826	-0.321043	-0.808488	-0.915955	-0.198149	-0.756643	-0.878175	-1.08812
9	121797627	121839461	-	Ccdc13	-0.201988	-0.794307	-0.465878	-0.133172	-0.179155	-0.88872	-0.298713	-0.662138	-0.609069	-1.01001
15	85017141	85022560	+	Upk3a	-0.473308	-0.695944	-0.373706	-0.519964	-0.384642	-0.849511	-1.06667	-0.960235	-0.996552	-1.79069
13	113209659	113218098	+	Esm1	-0.35043	-0.625361	-0.312378	-0.389065	-0.347497	-0.906416	-0.230316	-1.33115	-1.06517	-1.44761
7	45207519	45212147	-	Dkkl1	-0.287479	-0.339352	-0.518713	-0.49393	-0.322063	-0.964845	-0.254105	-0.725374	-0.736321	-1.26189
5	124598749	124627738	+	Tctn2	-1.00713	-1.46259	-0.279644	-0.679284	-1.11799	-0.712139	-0.317051	-1.2456	-0.629926	-1.19679
1	75375297	75432320	+	Speg	-0.2671	-0.719699	-0.331868	-0.228541	-0.042805	-0.55048	-0.225553	-0.706767	-0.73057	-1.12979
12	76324891	76334153	+	Akap5	-0.610608	-0.797778	-0.247447	-0.508845	-0.499073	-0.751394	-0.598526	-1.57236	-1.41009	-1.23593
6	124904361	124911705	-	Lag3	-0.31068	-0.601137	-0.510958	-0.277655	-0.473851	-0.795401	-0.0578384	-0.693371	-0.696178	-1.07388
9	37613847	37648318	+	Siae	-0.294768	-0.314902	-0.38432	-0.15199	-0.149149	-0.541765	-0.238216	-0.536889	-0.416514	-0.850321
11	61485431	61488900	+	Mfap4	-0.232348	-0.67447	-0.320889	-0.282126	-0.0874556	-0.529592	-0.552452	-1.01579	-0.757271	-1.56877
7	19083849	19093821	+	Dmpk	-1.01556	-0.917792	-0.867227	-0.240192	-0.315672	-1.7105	-0.373365	-1.85292	-1.34832	-2.37346
14	61598226	61605946	+	Trim13	-0.329619	-0.474511	-0.957033	-0.920725	-0.0873804	-0.384176	-0.112779	-1.01098	-1.04826	-0.735149
3	152236982	152266350	-	Nexn	-0.0948965	-1.14575	-0.214987	-0.463249	-0.473704	-0.564481	-0.183521	-1.05077	-1.18059	-1.72838
18	37090013	37187657	+	Pcdhac1	-0.674343	-1.63523	-0.393362	-0.505424	-0.435588	-0.202178	-0.667878	-0.999687	-0.728246	-0.889189
7	27158658	27166802	-	Egln2	-0.318987	-0.981636	-0.672235	-0.689516	-0.665433	-1.09122	-0.354751	-1.13631	-1.05491	-1.19804
12	113145603	113147876	+	Gm30599	-0.348538	-0.681969	-0.502617	-0.620048	-0.325704	-1.12636	-0.512872	-1.24614	-1.23969	-1.3642
2	36230426	36252272	+	Ptgs1	-0.658581	-1.4548	-1.0724	-0.761746	-0.519201	-0.578703	-0.282109	-1.24393	-0.81428	-1.0365
1	131599239	131612000	+	Avpr1b	-0.337858	-0.325823	-0.407197	-0.246577	-0.284855	-0.65878	-0.221364	-0.899224	-0.791031	-1.31262
1	36307733	36324029	+	Arid5a	-0.611949	-0.450865	-0.734249	-0.150077	-0.347878	-0.731451	-0.812062	-1.07176	-0.773688	-0.75328
17	27630422	27636629	-	Rps10	-0.20484	-0.881244	-0.273354	-0.24547	-0.337736	-0.700328	-0.295849	-0.916717	-0.872455	-1.23716
3	152273849	152340407	-	Fam73a	-0.359822	-1.03467	-0.322089	-0.345738	-0.297146	-1.09545	-0.681469	-0.861359	-1.33855	-1.94562
7	27731389	27753702	+	Zfp60	-1.71092	-1.0313	-2.22472	-1.61169	-2.19722	-2.18521	-0.810244	-0.421048	-0.0681054	-1.06364
5	104079111	104113733	-	Sparcl1	-0.284012	-0.635569	-0.445302	-0.314201	-0.549932	-0.787118	-0.375142	-0.74023	-0.548287	-1.02615
9	75232014	75305451	+	Myo5c	-0.353089	-0.78066	-0.252003	-0.366198	-0.2555	-0.69661	-0.127626	-1.42627	-0.924395	-0.955894
12	113146316	113153879	+	Crip1	-0.348538	-0.681969	-0.502617	-0.620048	-0.325704	-1.12636	-0.512872	-1.24614	-1.23969	-1.3642
5	113692422	113724772	-	1700069L16Rik	-0.416519	-0.347812	-0.556944	-0.242922	-0.0822962	-0.697672	-0.41003	-0.650068	-0.60788	-1.16748
6	134609207	134632488	-	Mansc1	-0.772311	-0.621096	-0.530354	-0.423359	-0.315084	-1.23525	-0.925163	-0.872154	-1.17787	-1.09637
18	34542313	34548273	+	Wnt8a	-0.35117	-0.316093	-0.689657	-0.509428	-0.561681	-0.746879	-0.0801516	-0.898517	-0.719093	-1.10031
16	21953826	21995542	-	Liph	-0.356902	-0.492716	-0.2453	-0.223908	-0.153971	-0.701336	-0.0752688	-0.808591	-0.498239	-0.949431
18	61018862	61036199	-	Cdx1	-0.294609	-0.581559	-0.333924	-0.216832	-0.0944865	-0.619906	-0.282049	-0.950771	-0.826739	-1.2
2	29820075	29845002	+	Urm1	-0.487372	-0.841124	-0.687423	-0.294036	-0.896765	-0.765749	-0.616331	-0.383278	-0.59798	-0.795164
10	93540632	93584327	+	Ccdc38	-0.161634	-0.65094	-1.09429	-0.555967	-1.21437	-1.57269	-0.659422	-0.679452	-0.88507	-1.18165
14	55884969	55896781	+	Khnyn	-0.187089	-0.590305	-0.276428	-0.239345	-0.151845	-0.684068	-0.05689	-0.962621	-0.689514	-1.26778
10	39920382	39926923	-	Mfsd4b2	-0.32676	-0.407536	-0.346364	-0.253057	-0.397274	-0.754236	-0.546974	-0.926138	-0.937653	-1.65357
5	134945119	134946934	-	Cldn4	-0.198755	-0.94776	-0.290025	-0.27582	-0.187635	-0.63303	-0.256854	-1.11573	-0.95795	-1.41695
11	77462411	77470484	+	Coro6	-0.41412	-1.36873	-0.220232	-0.325315	-0.260798	-0.979214	-0.268973	-1.32025	-1.34413	-1.75816
10	80805248	80807648	+	Amh	-0.791135	-0.620365	-0.567582	-0.463957	-0.429241	-1.31675	-0.370595	-2.58875	-1.22248	-2.34708
11	98836785	98853697	+	Rapgefl1	-0.435754	-0.606137	-0.454519	-0.469108	-0.151939	-0.686912	-0.143844	-0.319645	-0.401456	-0.754716
7	44959373	44974851	-	Cpt1c	-0.271017	-0.9925	-0.370885	-0.680117	-0.31038	-2.12221	-0.165897	-0.635597	-0.890454	-1.88521
2	24367580	24414954	+	Psd4	-0.451336	-0.304338	-0.674969	-0.299116	-0.672377	-1.2415	-0.0984794	-0.341012	-0.3481	-0.360942
11	100694884	100704271	-	Dhx58	-0.448676	-0.33584	-0.446882	-0.478093	-0.252894	-0.818149	-0.347206	-1.29196	-0.708001	-1.54962
2	180597790	180622189	+	Col9a3	-0.855904	-0.981081	-0.251573	-0.163201	-0.347298	-0.647242	-0.587975	-1.61071	-1.19117	-1.37263
15	75890964	75894481	-	Naprt	-0.50754	-0.554511	-0.477787	-0.292102	-0.378757	-1.01452	-1.55737	-1.14853	-0.997997	-1.86561
7	3424195	3435667	+	Cacng6	-0.275151	-0.577452	-0.252584	-0.397425	-0.125897	-0.362498	-0.106137	-0.542399	-0.527327	-0.910583
8	70868227	70873490	-	Ccdc124	-0.220057	-0.469273	-0.468506	-0.242442	-0.319495	-0.67249	-0.065728	-0.578126	-0.366899	-0.610166
7	27653915	27657346	+	Ttc9b	-0.38619	-0.363867	-0.285252	-0.21767	-0.457934	-0.548787	-0.164953	-0.651118	-0.563699	-0.582836
7	45461697	45466898	-	Bax	-0.495894	-1.09875	-0.455794	-0.510964	-0.622724	-1.2821	-0.396319	-0.995437	-0.9792	-1.51712
5	120800194	120812514	-	Oas1c	-0.502409	-0.75311	-0.531141	-0.821068	-0.705434	-0.812613	-0.503684	-0.75183	-1.05057	-1.04385
17	28769307	28778698	+	Mapk13	-0.137147	-0.755172	-0.44098	-0.203636	-0.395127	-0.852301	-0.1489	-1.10426	-1.04193	-1.30696
8	104446719	104509910	-	Terb1	-0.190973	-1.51972	-0.472857	-0.117637	-0.404564	-1.14269	-0.839094	-1.77817	-0.859954	-0.43669
8	70483867	70487358	-	Tmem59l	-0.57169	-0.974629	-0.29513	-0.43675	-0.177821	-0.843682	-0.430986	-1.48297	-1.0537	-1.54155
4	141613376	141618633	-	Tmem82	-0.425112	-0.468503	-0.433642	-0.237948	-0.364292	-0.751374	-0.384831	-1.04508	-0.987793	-1.34714
11	50832031	50841552	-	Zfp879	-0.40574	-0.992431	-0.944882	-0.586193	0.159707	-1.76879	-1.32783	-2.58492	-1.77245	-3.14131
9	111561437	111690348	-	Stac	-0.15104	-0.520063	-0.292909	-0.335686	-0.377543	-0.600585	-0.116119	-0.743023	-0.905228	-0.937369
15	101431490	101438804	-	Krt87	-0.202924	-0.608351	-0.32999	-0.316351	-0.284765	-0.7207	-0.284733	-0.967638	-0.823836	-1.24187
6	122819914	122845366	+	Foxj2	-0.110803	-0.3685	-0.288063	-0.28366	-0.282471	-0.0887946	-0.246966	-0.556227	-0.380169	-0.606508
2	118754158	118762661	-	A430105I19Rik	-0.584695	-0.992007	-0.97828	-1.71138	-1.27399	-1.66259	-0.847429	-0.972713	-0.823583	-0.998827
11	113698172	113710017	-	Cpsf4l	-0.16179	-0.813666	-0.625737	-0.911771	-0.611648	-1.21879	-0.256801	-1.72747	-1.70902	-1.85411
3	88376023	88377075	+	Gm21956	-0.357047	-0.69694	-0.277119	-0.569049	-0.376826	-0.934366	-0.859492	-1.10043	-1.31415	-1.63899
10	58600789	58675654	-	Edar	-0.477144	-0.578233	-0.726361	-0.752529	-0.910655	-0.716001	-0.538289	-0.361853	-0.671387	-0.66189
18	46239949	46280850	-	Pggt1b	-0.473876	-0.452273	-0.288944	-0.184085	-0.271513	-0.4398	-0.108073	-0.438248	-0.090222	-0.687519
8	70329817	70331587	+	Gdf1	-0.286605	-0.620729	-0.290424	-0.287361	-0.225464	-0.867736	-0.266504	-1.01369	-0.906282	-1.58041
1	93824909	93852348	+	D2hgdh	-0.245759	-0.600792	-0.311798	-0.292397	-0.214466	-0.649852	-0.28291	-0.890435	-0.563385	-1.19906
1	153740349	153745468	+	Rgs16	-0.152583	-0.694236	-0.219172	-0.430934	-0.464103	-0.663991	-0.260942	-0.622682	-0.973133	-0.923267
17	34647146	34655074	+	Atf6b	-0.375646	-0.405297	-0.309695	-0.433728	-0.13747	-0.348486	-0.4644	-0.778202	-0.53802	-1.4416
3	87747890	87768966	-	Pear1	-0.406742	-2.05262	-0.488455	-1.5623	-1.17019	-1.38208	-0.426074	-1.90986	-1.95693	-1.92658
2	90782727	90834437	+	Agbl2	-0.223307	-0.611287	-0.561968	-0.335648	-0.536912	-0.733934	-0.319512	-0.90242	-0.863813	-1.49264
7	127925716	127930104	-	Prss8	-0.20413	-1.77182	-0.264752	-0.217082	-0.292152	-0.715425	-0.487966	-0.898697	-1.12349	-1.30865
2	155941023	155945367	-	Gdf5	-0.419776	-0.409081	-0.253053	-0.270997	-0.256893	-0.867935	-0.344379	-0.71199	-0.776256	-0.999451
13	74211118	74292331	-	Ahrr	-0.6422	-0.605637	-0.551453	-0.349296	-0.0920962	-0.58159	-0.31863	-1.05783	-0.874934	-1.10548
3	90237500	90243512	-	Creb3l4	-0.240539	-0.716893	-0.800073	-0.964793	-0.862523	-1.47042	-0.153633	-1.47299	-1.00369	-1.18122
16	95257558	95300211	+	Kcnj15	-0.394799	-0.566042	-0.568608	-0.352555	-0.208925	-0.844352	-0.692372	-0.850172	-1.14482	-1.28985
7	127893063	127895617	-	Vkorc1	-0.39527	-0.406771	-0.372931	-0.391221	-0.309938	-0.995072	-0.360065	-0.964266	-0.659102	-1.46334
2	126034658	126091185	+	Fgf7	-0.438571	-1.64294	-0.335458	-0.628764	-0.627291	-1.23509	-0.346573	-1.97149	-1.52278	-2.23999
6	113471427	113483140	+	Il17rc	-0.537317	-0.774842	-0.765338	-0.470474	-0.244632	-0.918157	-0.386658	-1.01304	-0.906417	-1.3885
9	107906873	107920383	+	Mst1r	-0.299867	-0.819922	-0.375812	-0.435929	-0.291556	-0.778593	-0.422444	-1.25257	-1.18406	-1.76628
6	41620624	41636405	-	Trpv6	-0.543932	-0.649638	-0.899944	-0.250846	-0.975963	-0.990415	-0.0624678	-1.30367	-0.221063	-1.30076
1	90915085	90951142	+	Mlph	-0.514848	-1.42771	-0.508907	-0.563407	-0.178407	-1.27492	-0.245574	-0.430939	-0.728732	-0.641902
4	135369576	135398227	-	Ncmap	-0.0968579	-0.711431	-0.340195	-0.310557	-0.597958	-1.0179	-0.230572	-0.813439	-0.882847	-1.36242
6	97238534	97252759	-	Lmod3	-0.35669	-1.37447	-0.531701	-0.474498	-0.888319	-0.994201	-0.251181	-1.08668	-1.28494	-1.11012
15	89155549	89171120	-	Plxnb2	-0.748003	-0.918699	-0.299218	-0.350298	-0.516961	-1.02243	-0.158186	-0.924363	-0.72393	-1.40186
9	40192316	40213604	+	Zfp202	-0.292814	-0.630926	-0.7406	-0.908359	-0.0877687	-0.0155244	-0.278681	-0.330842	0.087063	-0.510575
7	78913424	78920396	+	Isg20	-0.249234	-1.01728	-0.346884	-0.400748	-0.246868	-0.80524	-0.295384	-2.00469	-1.21774	-2.2878
11	70615848	70616890	+	4930544D05Rik	-0.306914	-0.38632	-0.545071	-0.33621	-0.396286	-0.741723	-0.588272	-1.16168	-0.634732	-1.83719
4	147985788	147987205	+	Nppb	-0.339943	-0.726463	-0.631198	-0.536034	-0.771962	-1.06925	-0.527522	-1.00818	-0.910619	-1.26009
11	87405065	87555823	+	Tex14	-0.212612	-0.672445	-0.242447	-0.118391	-0.072971	-0.505972	-0.120153	-0.847466	-0.758539	-1.48518
17	45523434	45542679	+	Tcte1	-0.664075	-0.60721	-0.625798	-0.316404	-0.573154	-1.09115	-0.534577	-1.00936	-1.20235	-2.0569
3	108383839	108388231	+	Psrc1	-0.3912	-0.61177	-0.697447	-1.10464	-0.903242	-1.64214	-0.831894	-1.4365	-1.53378	-2.09363
5	137643031	137645714	-	Irs3	-0.282192	-1.14088	-0.424804	-0.799326	-0.567381	-1.28864	-0.465298	-0.911397	-1.66938	-1.65813
8	70629393	70632456	-	Gdf15	-0.502075	-1.30729	-0.26216	-0.353196	-0.438943	-0.98442	-0.235149	-1.89974	-1.46476	-1.36306
2	131950861	131956130	+	Prnd	-0.401056	-0.614109	-0.436901	-0.690947	0.117688	-1.5889	-0.834524	-0.998473	-1.35048	-2.12976
4	56957173	56990391	-	Frrs1l	-0.430148	-0.411624	-0.429019	-0.164794	-0.572681	-0.73374	-0.216789	-0.743078	-0.0487386	-1.0774
4	136622621	136639110	+	Lactbl1	-0.535346	-0.949622	-0.570762	-0.470589	-0.447048	-0.983129	-0.0643151	-0.967963	-0.463834	-0.919233
7	80377756	80387946	-	Fes	-0.326159	-1.57218	-0.703303	-1.23225	-1.26554	-2.01501	-0.721319	-2.0233	-1.6974	-2.43824
7	43797577	43803826	+	Klk8	-0.424465	-0.584227	-0.31454	-0.291748	-0.220559	-0.666908	-0.285511	-0.948992	-0.750406	-1.0061
11	75440948	75454438	-	Wdr81	-0.368124	-0.764699	-0.385686	-0.115892	-0.265328	-0.744759	-0.119574	-1.35819	-0.875533	-1.49254
4	137664726	137729861	+	Rap1gap	-0.130261	-0.546845	-0.666865	-0.736674	-0.718599	-0.718658	-0.825064	-1.37374	-1.25439	-1.97083
11	98927818	98974942	+	Rara	-0.648853	-0.85519	-0.44324	-0.324038	-0.273072	-0.864946	-0.500598	-1.28235	-1.00709	-1.42945
11	116062095	116077961	-	Unc13d	-0.433016	-1.04559	-0.626199	-1.01387	-0.701429	-1.4349	-0.251476	-1.47966	-1.33944	-1.67144
4	124741850	124801511	+	Inpp5b	-0.352384	-0.749419	-0.288443	-0.389921	-0.25407	-0.818144	-0.30686	-1.33949	-1.02124	-1.4067
9	64922861	64951607	-	Slc24a1	-0.521423	-0.367124	-0.398239	-0.333159	-0.115861	-0.532556	-0.535198	-0.620848	-0.737231	-1.73329
2	127704386	127729932	-	Mall	-0.530853	-1.09238	-0.980065	-0.832297	-0.845591	-1.21975	-0.306874	-1.5249	-1.70711	-1.2944
7	120203961	120325352	+	Abca14	-0.179	-0.75975	-0.388354	-0.991858	-0.40616	-0.852144	-0.271646	-1.55809	-0.604695	-0.66376
7	141338880	141363020	+	Eps8l2	-0.334859	-1.26257	-0.457402	-0.958121	-0.867953	-1.63082	-0.485236	-0.746729	-0.904323	-1.2306
11	114727408	114757889	+	Dnaic2	-0.686165	-1.30197	-0.659574	-0.390739	-0.178226	-0.845409	-0.694075	-1.27842	-0.692708	-1.60502
1	156255296	156303664	-	Tdrd5	-0.136956	-0.529348	-0.226897	-0.190035	0.058435	-0.199543	-0.269959	-0.262726	-0.495233	-0.537102
7	127886227	127895454	-	Gm21974	-0.39527	-0.406771	-0.372931	-0.391221	-0.309938	-0.995072	-0.360065	-0.964266	-0.659102	-1.46334
17	33949909	33951477	-	B3galt4	-0.196966	-0.865919	-0.919801	-0.975291	-1.07506	-1.49385	-0.827346	-1.08658	-1.47021	-1.27567
11	4257557	4272514	+	Lif	-0.759546	-0.6826	-0.355538	-0.220291	-0.545463	-0.816462	-0.767875	-0.854571	-0.860424	-1.43075
7	28756174	28758968	+	Ccer2	-0.528137	-0.499702	-0.341679	-0.457404	-0.123693	-0.82953	-0.255806	-0.755108	-0.614992	-0.950542
7	105554360	105558389	+	Smpd1	-0.499009	-0.409419	-0.339749	-0.134293	-0.652224	-0.417945	-0.329956	-0.750245	-0.636413	-1.22771
10	81621785	81627797	-	Sirt6	-0.343888	-0.66022	-0.310211	-0.171328	-0.170377	-0.751419	-0.261545	-1.104	-0.960833	-1.52565
8	11654924	11701063	-	1700016D06Rik	-0.729673	-0.405012	-0.691457	-0.35569	-0.527375	-0.805339	-0.0911769	-1.13162	-0.576733	-1.58789
9	74110356	74283308	+	Wdr72	-0.698119	-1.05238	-1.1204	-0.779236	-1.02116	-0.817707	-0.147326	-0.579667	-0.346272	-0.372543
11	87376645	87404954	-	Rad51c	-0.212612	-0.672445	-0.242447	-0.118391	-0.072971	-0.505972	-0.120153	-0.847466	-0.758539	-1.48518
17	17830719	17843009	+	Spaca6	-0.225237	-1.42283	-0.554018	-0.206432	-0.342606	-0.853756	-0.41093	-0.472595	-0.759158	-0.826006
17	46147390	46153553	-	Mad2l1bp	-0.585682	-1.09825	-0.528646	-0.459869	-0.513421	-1.02558	-0.403286	-1.18727	-0.976071	-1.12089
11	68432121	68497849	+	Pik3r5	-0.285708	-0.849745	-0.590052	-0.51955	-0.706528	-0.994689	-0.327113	-0.993931	-0.877086	-1.35367
17	46257851	46283026	-	Tjap1	-0.325758	-0.506087	-0.228061	-0.206329	-0.232628	-0.492337	-0.326324	-0.89979	-0.519897	-1.57417
7	46841475	46855627	+	Ldha	-0.223876	-0.509787	-0.740788	-0.404333	-0.0990724	-0.587295	-0.516593	-0.985851	-0.847218	-1.21
1	119526160	119528983	+	Tmem185b	-0.200266	-0.358144	-0.348834	-1.06128	-0.970123	-0.868814	-0.323861	-0.395329	0.0679609	-0.17143
5	31596935	31664384	+	Mrpl33	-0.259405	-1.58512	-0.440171	-0.715226	-1.14395	-2.09987	-0.535464	-1.1128	-1.41852	-1.89046
7	30355489	30362772	-	Lrfn3	-0.160825	-0.657321	-0.492761	-0.38946	-0.186552	-0.25381	-0.116947	-0.32273	-0.264835	-0.426952
15	83089506	83116674	+	Serhl	-0.242704	-0.398772	-0.331219	-0.250658	-0.148828	-0.476603	-0.0614743	-0.421803	-0.418312	-1.06645
5	90786103	90789600	+	Cxcl3	-0.589735	-0.662536	-0.289326	-0.198655	-0.0339867	-0.719556	-0.444765	-1.08539	-0.568109	-1.34456
11	69846376	69851043	+	Plscr3	-0.715191	-0.680926	-0.215112	-0.15993	-0.0771869	-0.346232	-0.822083	-1.08036	-0.966915	-1.97251
8	4248214	4251423	+	Tgfbr3l	-0.372816	-0.792282	-0.463843	-0.478687	-0.483249	-1.08427	-0.482342	-1.60907	-1.25093	-1.7471
10	77750514	77751420	-	Gm9736	-0.399496	-0.617501	-0.649156	-0.195274	-0.605709	-0.573715	-0.226985	-0.608166	-0.183133	-0.936139
7	12927416	12931072	+	Rnf225	-0.586723	-1.41871	-0.369798	-0.936227	-0.548735	-1.45983	-0.510346	-1.73702	-1.36444	-1.97599
15	44752277	44787686	+	Gm38681	-0.399187	-1.31161	-0.370697	-0.149072	-0.895997	-1.39182	-0.982112	-1.33211	-1.38698	-1.77685
4	63727084	63745113	-	Tnfsf15	-0.306391	-1.36756	-0.336689	-0.119355	-0.267804	-0.701197	-0.161478	-0.890992	-0.534275	-1.13107
3	67430096	67476529	+	Gfm1	-0.626808	-0.412217	-0.492601	-1.88282	-1.59301	-1.60332	-1.13376	-0.401617	-2.14737	-1.6882
13	41114307	41171684	+	Sycp2l	-0.677593	-0.30956	-0.593374	-0.306182	-0.459896	-0.835048	-0.564504	-0.752258	-1.01891	-1.5052
5	30013114	30019981	+	Il6	-1.41624	-2.81439	-0.91921	-1.45469	-1.55641	-1.93614	-0.517563	-1.69717	-1.3946	-1.60482
17	34644764	34646324	+	Fkbpl	-0.43236	-0.342509	-0.313466	-0.154082	-0.109463	-0.386797	-0.438684	-0.746103	-0.713809	-1.61998
7	19517838	19525056	+	Nkpd1	-0.776557	-0.968614	-0.510463	-0.645643	-0.807069	-0.687778	-0.437702	-1.09969	-0.75674	-1.32845
15	103308236	103310438	-	Gpr84	-0.254068	-1.11773	-0.316626	-0.487537	-0.306963	-1.02563	-0.296888	-1.1793	-0.870929	-1.56931
10	75954514	76009591	+	Gm5134	-0.387002	-0.77929	-0.214737	-0.38715	-0.395177	-0.827757	-0.168644	-1.16149	-0.932465	-1.58284
15	76533208	76535299	-	Tmem249	-0.305559	-0.333956	-0.211862	-0.198802	-0.183771	-0.609853	-0.351397	-0.864662	-0.869659	-1.8092
5	112384354	112394866	-	Asphd2	-0.21881	-0.723918	-0.823872	-0.559244	-0.245687	-0.688998	-0.250102	-1.0058	-0.995873	-1.76719
7	127932638	127946725	-	Prss36	-0.107745	-0.501114	-0.483023	-0.226858	-0.334589	-1.32542	-0.74696	-1.6688	-1.37982	-2.25798
12	4862440	4874359	-	Mfsd2b	-0.333904	-0.488243	-2.10366	-0.261704	-0.332243	-0.797916	-1.22595	-0.812286	-1.84411	-1.40581
4	133369706	133423702	+	Slc9a1	-0.560422	-0.966369	-0.701129	-0.800925	-0.890164	-1.37273	-0.462755	-0.95994	-1.34417	-1.57425
3	123526166	123690853	-	Ndst3	-0.321046	-0.451124	-0.375466	-0.403921	-0.314168	-0.621102	-0.0446147	-0.53039	-0.280305	-0.520368
11	75768966	75796049	-	Doc2b	-0.179802	-0.3512	-0.262692	-0.317848	-0.0344387	-0.602858	-0.139426	-0.774071	-0.686319	-0.91731
17	32924688	32947402	-	Cyp4f13	-0.339382	-1.30739	-0.307571	-1.45947	-0.73978	-1.2607	-0.327904	-0.388997	-0.388906	-0.980376
2	25423267	25426374	+	Fut7	-0.428474	-0.311169	-0.236258	-0.287865	-0.193289	-0.519324	-0.309508	-0.631135	-0.675749	-1.17877
10	117045341	117046768	+	Lrrc10	-0.358074	-0.695207	-0.307553	-0.365879	-0.382266	-0.772889	-0.460546	-0.839677	-0.928419	-1.35693
6	83362373	83459084	-	Tet3	-0.391004	-0.413534	-0.303386	-0.338883	-0.198654	-0.621607	-0.358692	-1.19764	-1.14948	-1.61163
7	141438113	141444025	-	Pidd1	-1.1016	-2.28062	-1.22202	-1.11417	-1.28557	-1.98383	-0.33074	-1.88379	-1.16564	-0.750202
14	101633766	101640686	-	Commd6	-0.338154	-0.439205	-0.451353	-0.20202	-0.102026	-0.628384	-0.439754	-0.76397	-0.705444	-1.33063
2	170108646	170148103	-	Zfp217	-0.0926192	-1.64703	-0.607597	-1.5399	-1.38164	-1.54239	-0.758797	-1.31947	-1.51694	-1.89229
5	137309654	137314404	-	Trip6	-0.268145	-0.822326	-0.317405	-0.360304	-0.609797	-0.653567	-0.465636	-1.13059	-1.29464	-1.72507
17	34589806	34591754	+	Gpsm3	-0.252175	-0.454861	-0.502352	-0.301962	-0.0643247	-0.68242	-0.658091	-0.991446	-0.803155	-0.984817
8	114133557	114154739	+	Nudt7	-0.581371	-0.562606	-1.50433	-0.991219	-1.35467	-1.18225	-0.964519	-0.729978	-1.244	-1.15364
7	130577438	130764785	+	Tacc2	-0.251892	-0.323313	-0.27633	-0.204987	-0.301254	-0.734922	-0.211148	-1.34793	-1.11478	-1.34329
6	124769869	124779727	-	Lrrc23	-0.485131	-0.559687	-2.29471	-0.410812	-0.101426	-0.235087	-0.386614	-0.706353	-0.449592	-1.44748
14	31260375	31323896	-	Dnah1	-0.524616	-1.44484	-0.582798	-0.943296	-0.691238	-1.38006	-0.398059	-1.13573	-1.22251	-1.30276
7	142189427	142190389	-	Gm10153	-0.522066	-0.305775	-0.496272	-0.470576	-0.172749	-0.45905	-0.362632	-0.600437	-0.828329	-1.37236
7	45613886	45615490	-	Fgf21	-0.1528	-0.676645	-0.397698	-0.539709	-0.403006	-1.27032	-0.432168	-1.06537	-1.62264	-2.7864
5	64952031	64960097	-	Tlr6	-0.299703	-0.502284	-0.21587	-0.254952	-0.335403	-0.555091	-0.297743	-0.778025	-0.71199	-1.41569
4	150119283	150144169	+	Slc2a5	-0.491321	-0.715114	-0.306951	-0.18622	-0.142306	-0.693239	-0.128223	-1.17888	-0.905829	-1.20164
5	142562358	142608800	-	Mmd2	-0.284907	-0.421803	-0.33663	-0.154992	-0.514231	-0.595458	-0.19231	-1.16109	-0.706316	-1.23711
5	124725085	124834303	+	Dnah10	-0.60573	-0.696687	-0.355427	-0.344339	-0.155386	-0.689345	-0.363735	-1.04639	-0.913714	-1.22641
11	102576398	102579461	-	Gm11627	-0.282035	-0.437935	-0.420809	-0.582805	-0.489811	-0.844301	-0.562933	-1.14546	-1.07542	-1.4082
15	102459028	102462806	+	Prr13	-0.32016	-1.24814	-1.10135	-1.89363	-1.97202	-2.6128	-1.12814	-2.45026	-2.32003	-2.91111
9	14756587	14771030	-	1700012B09Rik	-0.361839	-0.460128	-0.236028	-0.542141	-0.384428	-0.950659	-0.0714282	-0.702408	-0.927904	-1.12622
9	66508459	66514593	-	Fbxl22	-0.446841	-0.737402	-0.253329	-1.04584	-0.0583248	-1.39405	-0.724102	-1.60712	-1.79301	-2.03764
4	117866524	117872557	-	Ccdc24	-0.296309	-0.346647	-0.370073	-0.285975	-0.214966	-0.634832	-0.517507	-1.24543	-0.726408	-1.33262
11	96099326	96111964	-	Calcoco2	-0.400904	-0.763514	-0.332896	-0.693864	-0.330158	-1.06891	-0.880818	-1.23843	-1.39979	-0.880054
3	88364584	88368541	+	Paqr6	-0.314534	-0.693276	-0.279897	-0.30983	-0.44156	-0.739158	-0.329109	-1.04206	-0.918066	-1.29594
7	96171246	96911093	+	Tenm4	-0.264409	-0.622038	-0.853428	-0.278315	0.0941032	-1.49086	-1.21866	-0.761664	-1.62258	-2.19546
18	37972624	37997574	-	Arap3	-0.372128	-0.843793	-0.690276	-0.843617	-0.556933	-0.951337	-0.42498	-0.817732	-1.08846	-0.719462
17	45600971	45602102	-	Gm7325	-0.421419	-0.676742	-0.353354	-0.395136	-0.53016	-0.943174	-0.347897	-1.31995	-1.15401	-1.53172
7	142434850	142440396	+	Syt8	-0.391222	-1.01747	-0.269317	-0.31876	-0.295987	-0.830337	-0.377366	-1.3422	-1.11569	-1.28817
15	103248212	103258403	-	Nfe2	-0.438165	-0.331111	-0.595307	-0.268764	-0.372313	-0.77657	-0.540754	-0.806705	-0.721231	-1.36172
3	29951296	30548008	-	Mecom	-0.275557	-0.901348	-0.373239	-0.184333	-0.274386	-0.385597	-0.303936	-0.911077	-0.645443	-0.931725
4	155734804	155740564	+	Tmem240	-0.633544	-1.54063	-0.551266	-0.563793	-0.593884	-0.862494	-0.388426	-1.47141	-1.17584	-1.50509
14	32659119	32685272	-	3425401B19Rik	-0.173931	-0.400741	-0.263623	-0.28629	-0.466994	-0.530799	-0.406682	-0.747312	-0.767729	-1.53765
8	84701457	84704715	+	Lyl1	-0.435871	-0.905956	-0.449459	-0.407323	-0.412406	-0.812877	-0.246649	-1.17966	-0.838521	-2.04024
13	100595957	100616971	-	Marveld2	-0.461111	-1.02313	-0.27343	-0.561314	-0.297006	-1.06153	-0.367017	-1.60971	-1.1373	-1.81653
7	31068172	31076704	-	Fxyd3	-0.3235	-0.357211	-0.22629	-0.178005	-0.198325	-0.458629	-0.264224	-0.580981	-0.677397	-0.522516
7	46740497	46742980	-	Saa1	-0.73308	-5.18404	-1.07045	-3.29116	-0.773308	0.0131464	-0.896284	-0.656418	-0.467528	-1.51131
1	153653025	153700323	+	Rgs8	-0.525549	-0.734336	-0.33826	-0.317659	0.0425158	-0.699152	-0.367829	-1.01554	-0.960598	-1.17085
9	45117876	45130070	+	Scn2b	-0.456447	-0.815442	-0.502106	-0.366202	-0.397557	-1.13372	-0.691774	-1.3711	-1.44025	-1.98374
1	135324807	135368065	+	Lmod1	-0.331962	-1.82978	-0.317215	-0.45884	-0.394723	-1.11693	-0.364036	-1.65627	-1.38873	-1.94388
1	191170296	191218039	-	Atf3	-0.318439	-0.613363	-0.238884	-0.227787	-0.287809	-0.523082	-0.321868	-0.858083	-0.682344	-1.35334
12	84146131	84148489	-	Pnma1	-0.337301	-1.1125	-0.356801	-0.542781	-0.51847	-1.25328	-0.543158	-1.43692	-1.4797	-1.86669
19	4496790	4498583	-	2010003K11Rik	-0.216646	-0.600405	-0.55535	-0.931189	-0.749322	-1.15478	-0.667156	-1.14134	-1.10116	-1.69032
2	165078693	165090750	-	1700025C18Rik	-0.3769	-0.575763	-0.286248	-0.494587	0.113281	-0.402422	-0.533324	-0.835332	-0.668675	-1.24671
2	152911352	152923068	+	Mylk2	-0.375408	-0.387153	-0.420562	-0.355664	-0.188788	-0.503001	-0.35279	-0.8722	-0.588379	-0.988056
19	59629033	59681210	+	Gm19956	-0.393419	-0.556742	-0.409681	-0.240898	-0.147528	-0.79061	-0.452741	-0.871913	-0.878644	-1.76342
12	100876682	100908198	-	Gpr68	-0.428579	-0.388713	-0.421424	-0.444023	-0.446995	-0.789869	-0.148229	-0.770109	-0.398563	-0.861783
7	45420820	45421897	+	Lhb	-0.291466	-0.37206	-0.295465	-0.396062	-0.364065	-0.782278	-0.222011	-1.05373	-0.916332	-1.5249
5	150018675	150082184	+	Rxfp2	-0.481204	-0.358511	-0.483876	-0.160988	-0.568631	-0.415051	-0.444242	-1.11195	-0.608198	-1.14871
14	63182443	63193541	-	Neil2	-0.240197	-0.688868	-0.384386	-0.412862	-0.333717	-0.903583	-0.209412	-0.766482	-1.11366	-1.04941
3	88480147	88509956	-	Lmna	-0.369768	-0.943196	-0.226697	-0.182866	-0.388785	-0.900254	-0.424384	-1.31926	-1.22193	-1.97231
15	101858732	101869705	-	Krt77	-0.229391	-0.745835	-0.488624	-0.130216	-0.414478	-0.844014	-0.444779	-0.581894	-0.366813	-0.566438
7	30314807	30319046	+	Syne4	-0.772876	-0.414309	-0.630212	-0.550865	-0.311637	-0.763498	-0.456955	-0.935039	-0.82775	-1.55542
7	45684022	45694556	+	Ntn5	-0.943777	-0.912474	-0.397494	-0.500471	-0.37941	-1.38643	-0.586889	-1.70114	-0.906428	-1.79444
11	76679808	76698664	+	Tusc5	-0.392577	-0.491516	-0.352304	-0.450151	-0.312198	-0.842094	-0.457609	-1.06281	-0.76624	-1.33057
11	84148351	84167476	-	Gm11437	-0.542334	-0.922905	-0.816681	-0.380394	-0.324875	-0.712686	-0.916561	-1.22218	-0.765267	-1.73779
9	21337828	21355025	+	Slc44a2	-0.319492	-0.378683	-0.314636	-0.690107	-0.658601	-0.677741	-0.256986	-0.845221	-0.363017	-0.977814
11	115899966	115906269	+	Smim5	-0.398989	-0.824742	-0.706388	-0.247717	-0.352396	-0.770077	-0.459265	-0.320917	-0.697031	-1.52912
17	46432185	46438477	-	Slc22a7	-0.132575	-0.764379	-0.235128	-0.271429	-0.190125	-0.784441	-0.163166	-0.869794	-0.723486	-1.17451
5	113818536	113832644	-	Selplg	-0.355024	-0.311765	-0.566146	-0.358151	-0.256681	-0.615364	-0.325549	-0.923486	-0.731183	-1.47648
7	141101212	141117806	-	Ano9	-0.662815	-0.511742	-0.81612	-0.625538	-0.313942	-0.760741	-0.511322	-1.1773	-1.50688	-2.11722
10	39150971	39163794	-	Wisp3	-0.166929	-0.571577	-0.218679	-0.183524	-0.134247	-0.690466	-0.27822	-1.01165	-1.05738	-1.62151
14	55878920	55884256	-	Cbln3	-0.169259	-0.522506	-0.245733	-0.234785	-0.144168	-0.677382	-0.119985	-0.982605	-0.74599	-1.22424
7	45648591	45666394	-	Fut2	-0.655464	-0.580632	-0.693475	-0.241025	-0.131027	-0.626182	-0.861782	-0.910377	-0.770059	-1.10157
19	29925114	29960718	+	Il33	-0.426383	-0.407543	-0.614076	-0.29918	-0.22174	-0.774157	-0.476156	-1.11957	-1.31702	-1.43347
2	38997476	39006168	+	Wdr38	-0.448874	-1.61257	-0.759052	-0.688721	-0.745037	-1.48672	-0.705233	-1.82227	-1.50092	-2.4159
11	46148155	46166508	-	Nipal4	-0.199245	-0.45872	-0.463575	-0.274243	-0.210469	-0.639083	-0.0632623	-0.643739	-0.591828	-0.785567
2	25466709	25470046	-	Ptgds	-0.117115	-0.539138	-0.265955	-0.236352	-0.164383	-0.514019	-0.305812	-0.860476	-0.792634	-1.03599
9	50751072	50752354	-	Hspb2	-0.410118	-1.68835	-0.686042	-1.81752	-1.70929	-2.21266	-0.626192	-2.04343	-1.81788	-1.69
9	44247312	44251464	-	Pdzd3	-0.359234	-0.479079	-0.270746	-0.226972	-0.197987	-0.546784	-0.263755	-0.682859	-0.743844	-1.13232
15	101733950	101743109	-	Krt71	-0.37785	-0.538781	-0.217747	-0.44572	-0.434259	-0.609546	-0.291333	-0.694197	-0.984098	-1.34166
14	55510445	55517431	+	Cpne6	-0.360494	-0.719674	-0.381299	-0.304775	-0.431584	-0.977508	-0.531454	-0.921553	-1.03082	-1.32499
6	125306571	125313885	-	Ltbr	-0.314779	-1.66158	-0.620949	-0.838257	-0.282192	-0.892977	-0.615225	-0.965582	-0.793947	-1.3988
1	157458577	157492638	+	BC026585	-0.276073	-0.78959	-0.413006	-0.892307	-1.08301	-0.967505	-0.39332	-1.43275	-1.27887	-1.16492
7	24743983	24760311	-	Cd177	-0.099656	-0.507926	-0.42385	-0.549636	-0.172659	-0.71184	-0.400574	-0.357861	-0.38269	-1.59295
1	173920407	173942672	-	Ifi203	-0.553754	-0.466876	-0.388289	-0.114422	0.0247133	-0.428614	-0.47922	-0.695377	-0.660192	-0.833248
4	120161206	120167360	+	Edn2	-0.419987	-0.486174	-0.61259	-0.282194	-0.149777	-1.72374	-0.587089	-0.803088	-1.26862	-1.94745
6	96113154	96657198	+	Fam19a1	-0.339622	-0.386477	-0.429305	-0.166986	-0.199189	-0.621345	-0.291427	-0.92036	-0.733877	-1.36366
3	95139521	95142360	-	Tnfaip8l2	-0.572746	-0.486005	-0.543895	-0.206241	-0.327351	-0.51089	-0.417753	-0.69385	-0.603418	-0.995415
15	99702176	99705490	-	Gm17349	-0.276879	-1.14006	-0.368404	-0.586063	-0.650013	-1.47198	-0.265309	-1.51601	-1.45284	-1.8193
4	127351086	127354081	-	Gjb4	-0.304985	-1.51685	-0.524861	-1.91875	-1.923	-2.49972	-0.516776	-1.10886	-1.38592	-1.14044
2	158258094	158284531	+	Bpi	-0.309917	-0.561257	-0.519825	-0.360529	-0.297497	-1.0323	-0.56649	-1.02877	-0.75102	-1.42511
2	131050591	131063814	-	Adam33	-0.398275	-0.605348	-0.411279	-0.17169	-0.309675	-0.370157	-0.278485	-0.960607	-0.834169	-1.40614
11	70054085	70057894	+	Asgr1	-0.352313	-0.309728	-0.490135	-0.135558	-0.112414	-0.658093	-0.318944	-0.637023	-0.22224	-0.998235
14	34051132	34102754	-	A630023A22Rik	-0.203552	-0.471964	-0.531647	-0.52863	-0.240598	-1.10293	-0.24837	-1.64707	-1.12845	-1.06559
1	36264597	36274679	-	Neurl3	-0.30972	-0.404767	-0.381381	-0.13667	-0.180393	-0.611925	-0.287277	-0.969177	-0.772156	-1.48015
7	141078218	141090510	+	Pkp3	-0.328648	-0.420676	-0.603568	-0.308057	-0.468703	-0.591607	-0.531956	-0.633333	-1.16971	-1.19101
19	5390049	5394401	-	Tsga10ip	-0.459297	-0.396007	-0.318052	-0.125336	-0.224998	-0.492191	-0.287823	-0.721106	-0.590848	-1.16525
3	84593574	84597032	+	Tigd4	-0.6064	-1.20448	-0.34523	-0.621571	-0.333544	-1.24036	-0.630957	-2.14295	-1.31236	-2.00914
14	70552212	70573548	+	Hr	-1.13748	-1.00595	-0.270358	-0.54049	-0.447746	-0.804079	-0.523533	-0.606901	-0.453645	-0.74383
11	5896637	5898782	-	Myl7	-0.566342	-0.402892	-0.361077	-0.218177	-0.328967	-0.917226	-0.388096	-1.21275	-1.02628	-1.44778
15	82997721	83033306	-	Nfam1	-0.325729	-0.618806	-0.289723	-0.311187	-0.379828	-0.649869	-0.295586	-1.17253	-0.711633	-1.59222
13	98686235	98694834	-	Tmem171	-0.507681	-0.969347	-0.351403	-0.284065	-0.475771	-0.678318	-0.536582	-1.23327	-0.823747	-1.45756
10	80172944	80175146	+	1600002K03Rik	-0.25025	-0.712335	-0.341278	-0.409753	-0.376225	-1.13285	-0.259518	-1.57609	-1.29055	-1.98147
2	31806166	31810580	-	Qrfp	-0.411103	-1.63252	-0.48684	-1.26924	-0.978565	-1.70058	-0.328509	-1.73995	-1.44259	-2.31506
5	113075839	113081584	-	Crybb3	-0.417934	-0.542719	-0.397975	-0.635225	-0.137475	-0.35264	-0.0853611	-1.07505	-0.443217	-0.714883
7	49759115	49773975	+	Htatip2	-0.489933	-0.84007	-0.753532	-0.36819	-0.545033	-1.05925	-0.11751	-0.411069	-0.931285	-0.674703
5	134357656	134456716	-	Gtf2ird1	-0.160406	-0.58824	-0.459881	-0.324728	-0.259538	-0.675441	-0.690712	-0.883083	-0.946304	-0.997194
8	103798591	103808623	-	Gm29795	-0.335069	-1.32899	-0.218265	-0.253697	-0.192711	-0.569504	-0.162582	-1.11997	-0.716529	-1.32826
9	50752758	50756633	+	Cryab	-0.595351	-1.62978	-0.95769	-2.05795	-1.92612	-2.11771	-0.944307	-2.16877	-1.77666	-1.94214
5	92346638	92348889	-	Cxcl10	-0.369482	-0.679912	-0.450954	-1.35687	-0.720869	-0.638164	-0.337643	-0.970873	-0.945836	-2.07579
1	88204732	88205782	-	Dnajb3	-0.526559	-1.32937	-0.291477	-0.411499	-0.393561	-1.21645	-0.614642	-0.967614	-0.382302	-1.18071
12	108400606	108411698	-	Gm33385	-0.125515	-0.335379	-0.312304	-0.426237	-0.246863	-0.715073	-0.301096	-0.820801	-0.632832	-1.25887
6	113424634	113435760	-	Cidec	-0.549073	-0.585457	-0.652275	-0.323004	-0.0455782	-0.605154	-0.209769	-1.13311	-0.605317	-1.2466
2	152754173	152765037	+	Cox4i2	-0.709739	-1.18099	-0.462989	-0.985814	-0.379767	-0.549781	-0.0866677	-0.528107	-0.69555	-0.961678
14	32028989	32062197	+	Galnt15	-0.372525	-0.443057	-0.41705	-0.321767	-0.142606	-0.752524	-0.16317	-0.608045	-0.67532	-0.927637
15	3268547	3280507	+	Sepp1	-0.327398	-0.32814	-0.265854	-0.190732	-0.0672947	-0.537513	-0.194562	-0.57028	-0.388796	-0.992202
4	41033074	41048139	-	Aqp7	-0.2546	-0.67391	-0.370389	-0.475024	-0.498025	-0.956037	-0.406135	-1.23401	-0.986467	-1.66572
5	120628335	120634235	-	Cfap73	-0.506182	-0.732132	-1.27758	-0.254375	-0.772791	-0.648065	-0.929345	-0.656047	-0.932217	-0.815532
6	35267957	35308131	-	Slc13a4	-0.447411	-0.302274	-0.303228	-0.158495	0.0329676	-0.704206	-0.425831	-1.07255	-0.956528	-1.14043
10	76708792	76726168	-	Col6a1	-1.23483	-1.26551	-1.50459	-0.486868	-1.56987	-0.826296	-0.434809	-1.9349	-0.824419	-3.30363
16	93919032	94008837	-	Cldn14	-0.461374	-0.345709	-0.232591	-0.199091	-0.0983019	-0.449528	-0.3844	-0.730877	-0.71141	-1.16503
6	125049689	125063267	+	Acrbp	-0.501357	-0.448503	-0.29914	-0.207562	-0.215712	-0.733414	-0.189894	-1.00371	-0.930634	-1.39777
7	35448796	35466036	+	Slc7a9	-0.373853	-1.06351	-0.756804	-1.32448	0.090614	-0.585909	-0.0786761	-1.25413	-0.613818	-0.827545
11	59570695	59571813	-	Olfr222	-0.332721	-0.933237	-0.270833	-0.48912	-0.379109	-0.891786	-0.316828	-0.972911	-0.698303	-1.65958
6	125223933	125231860	-	Tapbpl	-0.479814	-0.703264	-0.688109	-0.192134	-0.481313	-0.652046	-0.743152	-1.24203	-0.403928	-1.70505
8	110741829	110805924	-	Il34	-0.488703	-0.676111	-0.583412	-2.0005	-1.29412	-2.30777	-1.31711	-1.93955	-1.59741
5	120476526	120483932	+	Sds	-0.23059	-0.405501	-0.397962	-0.231188	-0.501991	-0.942036	-0.426747	-0.888178	-0.984247	-1.35534
11	101448407	101458698	+	Ifi35	-0.699715	-1.03888	-0.249255	-0.343353	-0.601702	-0.90292	-0.508706	-2.08582	-1.74248	-2.11382
15	89416405	89425863	-	Cpt1b	-0.391146	-0.314965	-1.5559	-0.378355	-2.04076	-1.31265	-0.202206	-0.856667	-0.675782	-1.09622
13	62836885	62858370	-	Fbp2	-0.289416	-0.790608	-0.298861	-0.584412	-0.278584	-1.10784	-0.383582	-1.68981	-1.60358	-1.96353
6	122605403	122610087	-	Gdf3	-0.530647	-0.424602	-0.296378	-0.341886	-0.616357	-1.29894	-0.378786	-2.10096	-1.45469	-3.07819
11	58199556	58207591	+	Igtp	-0.389569	-0.4047	-0.489583	-0.500665	-0.431058	-0.996027	-0.486594	-0.956431	-0.866541	-1.82632
10	78519629	78520566	+	Olfr1358	-0.362785	-0.388895	-0.245931	-0.343831	-0.338598	-0.608911	-0.277375	-0.827177	-0.637884	-0.879877
4	129576815	129578549	-	Fam167b	-0.236377	-0.726689	-0.313736	-0.366334	-0.454653	-0.812695	-0.44512	-1.16706	-1.09656	-1.63603
13	3940688	3945349	-	Ucn3	-0.665798	-0.50439	-0.328011	-0.109834	-0.0323746	-0.375777	-0.688901	-0.757311	-0.661428	-1.47981
11	6658521	6677475	+	Ramp3	-0.525151	-0.75151	-0.399238	-0.373567	-0.407721	-1.00855	-0.369272	-1.43847	-1.10106	-1.32727
7	46195350	46238503	-	Ush1c	-0.874711	-0.769734	-1.06126	-0.884966	-0.734981	-0.88875	-0.680695	-0.895574	-0.741414	-0.635904
3	88381772	88382844	+	Gm6821	-0.635566	-0.35563	-0.374888	-0.311033	-0.259635	-0.603989	-0.329661	-0.613115	-0.386564	-0.856622
19	6384399	6398459	+	Pygm	-0.355384	-0.785934	-0.37948	-0.389158	-0.189897	-0.905775	-0.619101	-1.03588	-0.947298	-1.21909
2	90429754	90479170	-	Ptprj	-0.299821	-0.816746	-0.404999	-0.149373	-0.422641	-0.694899	-0.192889	-1.0408	-1.20592	-1.58464
5	65348314	65384007	+	Klb	-0.255015	-0.587515	-0.333845	-0.157907	-0.284258	-0.545793	-0.250971	-0.889506	-0.716944	-0.883044
18	35733678	35740554	-	Tmem173	-0.476371	-1.34253	-0.632468	-0.626882	-0.780423	-1.38641	-0.516868	-1.48992	-1.3802	-1.37631
1	65080219	65082288	-	Crygb	-0.564594	-0.506799	-0.324843	-0.206122	-0.130941	-0.735452	-0.378035	-0.986872	-0.85225	-1.20043
18	84797654	84839282	-	Gm17266	-0.226539	-0.36529	-0.226355	-0.153771	-0.139092	-0.436785	-0.352027	-0.570826	-0.438872	-0.714868
2	165655298	165771727	+	Eya2	-0.577383	-1.16927	-0.412219	-1.63077	-0.622759	-1.34466	-0.399439	-0.990892	0.079346	-0.515595
8	84125989	84132527	+	Podnl1	-0.14544	-0.380747	-0.380119	-0.208463	-0.339407	-0.514392	-0.293342	-0.997852	-0.745011	-0.987619
5	123035769	123047016	-	Morn3	-0.408708	-0.538077	-0.497586	-0.61843	-0.455492	-0.984328	-0.465563	-1.54277	-1.32775	-1.75344
15	98589994	98607633	-	Adcy6	-0.408455	-1.07671	-0.369384	-0.700559	-0.415341	-0.854968	-0.571617	-1.90512	-1.57629	-2.20803
14	31139013	31168641	-	Stab1	-0.419604	-0.859492	-0.437141	-0.382846	-0.382436	-1.06656	-0.343377	-1.50498	-1.24609	-1.96948
18	38267092	38284402	-	Pcdh12	-0.328172	-0.705636	-0.491329	-0.580276	-0.400163	-1.01304	-0.0994582	-0.887367	-0.793836	-1.21415
18	37442500	37446209	+	Pcdhb13	-0.188937	-0.343772	-0.342632	-0.267051	-0.302113	-0.54858	-0.140678	-0.626153	-0.512398	-0.954135
4	100478849	100550147	+	Ube2u	-0.104198	-0.515295	-1.32757	-0.440461	0.236653	-0.353668	-0.0605305	-1.6804	-0.700012	-0.763996
6	136907311	136922180	-	Erp27	-0.375449	-0.813307	-0.397347	-0.116722	-0.460752	-0.42842	-0.278318	-1.8814	-0.560959	-1.0408
10	88201093	88246158	+	Ccdc53	-0.143542	-0.900033	-0.429912	-0.496831	-0.309222	-1.18397	-0.102528	-1.32936	-1.51211	-1.46518
9	56089962	56128888	+	Pstpip1	-0.317712	-1.1328	-0.390291	-0.437671	-0.601785	-1.29711	-0.322067	-1.23038	-1.51983	-2.1543
2	163492318	163502612	+	R3hdml	-0.370158	-0.302372	-0.294971	-0.153526	-0.121943	-0.518086	-0.372783	-0.679497	-0.848426	-1.49782
2	25234476	25236787	-	Rnf224	-0.191361	-0.523721	-0.589637	-0.620488	-0.475194	-1.07554	-0.464843	-1.34842	-0.890057	-1.82696
4	139960220	139968026	-	Klhdc7a	-0.294998	-0.569253	-0.392703	-0.371986	-0.283731	-0.484717	-0.344255	-0.70006	-0.793554	-1.0305
6	127072902	127081408	+	Fgf23	-0.225093	-0.375182	-0.351789	-0.111036	-0.0715068	-0.643283	-0.133248	-0.833287	-0.594316	-1.23884
2	164596458	164613626	-	Wfdc8	-0.536952	-0.866552	-0.311301	-0.131219	-0.360998	-0.904339	-0.46988	-0.745446	-0.621212	-1.52441
16	36963460	36990467	-	Fbxo40	-0.347884	-0.479346	-0.418132	-0.231567	-0.237249	-0.683278	-0.381567	-0.975952	-0.807435	-1.18437
11	97771481	97775918	-	1700001P01Rik	-0.324486	-0.423077	-0.454224	-0.462684	-0.336574	-1.05718	-0.467012	-1.4061	-1.08685	-1.64385
17	28530860	28538954	+	Armc12	-0.444761	-0.407057	-0.38997	-0.237536	-0.119656	-0.615154	-0.280173	-0.695524	-0.457291	-0.896516
9	80313995	80465481	-	Impg1	-0.175673	-0.333562	-0.235742	-0.344272	-0.415522	-0.657775	-0.448469	-1.00785	-0.784794	-1.30583
19	6844623	6858211	-	Ccdc88b	-0.304956	-0.362215	-0.451964	-0.305483	-0.27637	-0.60337	-0.408418	-0.889392	-0.997568	-1.08812
15	5095981	5108539	-	Card6	-0.210083	-1.40109	-0.488411	-0.432916	-0.167412	-0.716425	-0.116449	-1.07798	-0.494382	-2.20825
2	181193721	181202789	-	Ptk6	-0.482081	-0.409835	-0.433534	-0.4805	-0.27314	-0.602888	-0.617836	-0.769623	-1.34665	-1.73301
10	75636619	75644008	-	Susd2	-0.444392	-0.313406	-0.53172	-0.419763	-0.363203	-0.591683	-0.599618	-1.04667	-0.782171	-1.50076
6	35312668	35326141	-	Fam180a	-0.115193	-0.58936	-0.309569	-0.349724	-0.311101	-0.825527	-0.187145	-1.53686	-0.888701	-1.27072
2	122160700	122179027	+	Trim69	-0.670418	-1.97155	-0.397232	-0.784589	-0.93121	-1.8651	-0.640182	-1.7772	-1.7142	-2.37406
8	122619471	122622739	-	Pabpn1l	-0.328092	-0.315443	-0.35911	-0.341359	-0.107306	-0.752768	-0.679324	-0.62601	-0.608934	-1.12285
9	13531636	13536932	+	Gm39290	-0.13474	-0.505911	-0.304824	-0.271238	-0.222809	-0.748228	-0.236507	-0.822556	-0.84697	-1.24394
17	34564268	34588503	+	Notch4	-0.45728	-0.345433	-0.343965	-0.536192	-0.31414	-0.600854	-0.268694	-0.835951	-0.536148	-1.25396
8	111623785	111630374	-	Ldhd	-0.254819	-0.609938	-0.229058	-0.206769	-0.240034	-0.696658	-0.339538	-1.19451	-0.766336	-1.46331
7	45092990	45103851	-	Fcgrt	-0.437095	-0.67183	-0.420991	-0.343956	-0.0580487	-0.742897	-0.273391	-1.37851	-1.24175	-1.32188
8	104831572	104840093	+	Ces2b	-0.521909	-0.406053	-0.536584	-0.117472	-0.0603512	-0.55738	-0.441569	-0.482504	-0.65257	-0.874451
8	116995679	117082449	-	Pkd1l2	-0.572365	-0.637327	-0.539706	-0.407719	-0.343438	-0.805481	-0.68449	-1.36388	-1.15134	-1.61162
5	123510460	123511882	+	B3gnt4	-0.237154	-0.393211	-0.349703	-0.176002	-0.129341	-0.624926	-0.228469	-0.936356	-0.813943	-1.46945
4	94739289	94874976	+	Tek	-0.236522	-0.855748	-0.370816	-0.948921	-0.821892	-1.3889	-0.450854	-1.51717	-1.46686	-1.52037
2	13276338	13491813	-	Cubn	-0.232085	-0.757474	-0.355031	-0.413764	-0.445016	-0.887965	-0.338439	-2.04117	-1.05494	-2.35115
9	107578887	107584050	+	Nat6	-0.909975	-0.61036	-0.922157	-0.710963	-0.170322	-1.13489	-0.639033	-1.21299	-1.29203	-1.79208
4	43482081	43483734	-	Sit1	-0.241364	-0.842297	-0.27777	-0.290392	-0.141681	-0.764087	-0.191096	-1.05225	-0.912492	-1.38806
1	130731976	130744622	+	AA986860	-0.298299	-0.308052	-0.241865	-0.1371	-0.160227	-0.645549	-0.258795	-0.802641	-0.690116	-1.39528
7	128205435	128206387	-	Cox6a2	-0.455125	-0.431326	-0.384624	-0.200229	-0.310067	-0.582897	-0.278094	-0.814628	-0.679638	-1.13187
11	3494375	3504821	-	Inpp5j	-0.426829	-0.42831	-0.76599	-0.324012	-0.242118	-0.842274	-0.297822	-0.468164	-0.650873	-1.15442
2	164613522	164618212	+	Wfdc6b	-0.536952	-0.866552	-0.311301	-0.131219	-0.360998	-0.904339	-0.46988	-0.745446	-0.621212	-1.52441
5	129063578	129068908	+	Gm38615	-0.299528	-1.89465	-0.23003	-0.411591	-0.310643	-0.713786	-0.213538	-0.715004	-0.742977	-1.56229
10	128630843	128645991	-	Ikzf4	-0.161129	-0.448799	-0.325516	-2.85114	-0.178595	-0.425032	-2.61122	-0.437885	-0.517514	-1.0621
17	83831356	83846790	-	Haao	-0.250724	-0.304665	-0.321646	-0.345393	-0.133185	-0.553526	-0.347117	-1.10962	-0.903363	-1.06092
1	180165238	180199602	-	Coq8a	-0.157878	-0.819776	-0.447163	-0.241751	-0.169754	-0.520579	-0.161432	-0.568336	-0.475272	-0.847462
10	127866474	127877317	+	BC089597	-0.426075	-0.376917	-0.218627	-0.209928	-0.124111	-0.375165	-0.342938	-0.676668	-0.60243	-1.06791
15	31568791	31590119	+	Cmbl	-0.405143	-0.81294	-0.286621	-0.400129	-0.0633536	-0.965288	-0.0860505	-1.14157	-1.18897	-1.71144
3	95296096	95307176	-	Anxa9	-0.563619	-0.38388	-0.599747	-0.512488	-0.172042	-0.612043	-0.463511	-0.932561	-0.790047	-1.68808
6	128399296	128416427	+	Nrip2	-0.361417	-0.884406	-0.540155	-0.341735	-0.360778	-0.567551	-0.371658	-0.960764	-1.05963	-1.55289
8	119666523	119688222	+	Wfdc1	-0.396461	-0.556573	-0.292931	-0.431158	-0.469436	-1.02737	-0.282455	-0.916565	-0.835172	-1.65011
7	126571207	126585817	-	Cln3	-0.299003	-1.04014	-0.477139	-0.656032	-0.606566	-1.50196	-0.942795	-1.44373	-1.25583	-2.54055
6	112459505	112472872	+	Cav3	-0.514432	-1.14192	-0.222995	-0.16519	-0.152405	-0.638643	-0.574092	-0.834163	-0.823644	-0.940287
1	131962967	131982969	+	Slc45a3	-0.596142	-0.964336	-1.08911	-0.422956	-0.813047	-0.72375	-0.201729	-0.454607	-0.0189894	-0.774283
3	51660360	51682677	+	Mgst2	-0.436808	-0.311817	-0.559129	-0.257418	-0.261989	-0.814363	-0.575263	-0.963154	-0.95387	-1.64626
11	8826708	8973266	-	Pkd1l1	-0.285272	-0.460282	-0.557831	-0.513262	0.201665	-0.546835	-0.0561004	-0.800668	-0.696964	-0.962265
14	20658946	20668354	-	Synpo2l	-0.34015	-0.432026	-0.345921	-0.175284	-0.192889	-0.475598	-0.366584	-0.665263	-0.716227	-1.33964
5	24384181	24392143	-	Atg9b	-0.710414	-1.00635	-0.294822	-0.353638	-0.181249	-0.952441	-0.602843	-1.58566	-0.973295	-1.25983
7	30787896	30791097	+	Krtdap	-0.357864	-0.314714	-0.469896	-0.290363	-0.527456	-1.02197	-0.0935696	-1.25379	-0.79265	-1.26291
7	101317086	101346626	+	Stard10	-0.687509	-0.374321	-0.636477	-0.260504	-0.165652	-0.235131	-0.582967	-0.81997	-0.599207	-0.538173
16	22918382	22939766	+	Fetub	-0.324308	-0.577878	-0.358092	-0.381181	-0.347244	-0.844701	-0.519733	-1.63574	-1.2507	-1.81167
10	79890853	79892656	+	Cfd	-0.296085	-0.495026	-0.345465	-0.615271	-0.536046	-1.27014	-0.443581	-1.66132	-1.55506	-2.11315
10	76147451	76189265	+	Slc5a4a	-0.294806	-1.42194	-0.487876	-0.477081	-0.407379	-1.01406	-0.153545	-1.25891	-0.831934	-1.80917
11	118332360	118342500	-	BC100451	-0.479769	-1.85773	-0.32194	-0.283976	-0.351193	-0.981585	-0.275415	-1.60378	-1.45607	-1.82458
15	36504062	36555573	-	Snx31	-0.542845	-0.933279	-0.368959	-0.125929	-0.48441	-0.382267	-0.100119	-0.764975	-0.63309	-1.20104
11	116220559	116238077	-	Evpl	-0.386802	-0.67803	-0.574862	-0.900024	-0.986493	-1.81136	-0.740149	-1.36038	-1.44813	-1.92054
17	35170991	35176068	-	Aif1	-0.417147	-0.612087	-0.661734	-0.264858	-0.246754	-0.878531	-0.369038	-0.976131	-0.876534	-1.81463
14	54691045	54698960	-	Gm29776	-0.19815	-0.331495	-0.556106	-0.208963	-0.370852	-0.649692	-0.569258	-1.01291	-0.543025	-1.76293
11	55158470	55185077	-	Slc36a2	-0.589689	-0.487545	-0.315003	-0.185113	-0.28983	-0.576112	-0.390432	-0.908051	-0.843222	-1.04827
9	22126731	22135746	-	Acp5	-0.368916	-0.327581	-0.304747	-0.211954	-0.174562	-0.560582	-0.382574	-0.736709	-0.548741	-1.14407
5	150571644	150597188	-	N4bp2l1	-0.448189	-0.733637	-0.437099	-0.3326	-0.265315	-0.951803	-0.432087	-1.5149	-1.20123	-2.21327
2	91927249	91928688	+	Chrm4	-0.342973	-0.466505	-0.266727	-0.211279	-0.111552	-0.292218	-0.269588	-0.931457	-0.674586	-1.08956
17	34856374	34862518	-	Cfb	-0.279616	-0.338824	-0.335904	-0.133205	-0.150172	-0.507544	-0.282974	-0.904339	-0.691773	-1.41893
9	21526176	21545333	+	AB124611	-0.470822	-0.456355	-0.608451	-0.427813	-0.488701	-0.512691	-0.4397	-1.21119	-1.88362	-1.99878
3	142620602	142638008	+	Gbp2	-0.831127	-1.96606	-0.967085	-2.03699	-1.80932	-2.42968	-0.936277	-1.28129	-1.60518	-1.57346
17	34879483	34896867	+	Zbtb12	-0.707333	-2.47944	-0.436742	-0.379014	-0.58081	-0.966502	-0.485583	-1.2683	-1.18283	-1.65407
4	148145716	148152140	-	Fbxo6	-0.323161	-0.3891	-0.423306	-0.113805	-0.187811	-0.648604	-0.0746828	-0.691751	-0.450864	-0.941956
10	34483400	34611226	+	Frk	-0.175236	-2.07022	-0.404953	-1.04018	-1.04397	-1.17108	-0.261717	-1.27551	-1.25242	-1.66297
2	32384633	32388252	-	Lcn2	-0.465328	-0.542838	-0.258122	-0.139755	-0.259944	-0.694218	-0.233997	-0.643676	-0.885015	-0.988686
19	29697921	29708448	+	Mlana	-0.282705	-0.543384	-0.410232	-0.276329	-0.270044	-0.682511	-0.0508994	-0.748593	-0.540671	-0.769224
9	109476654	109495875	-	Fbxw19	-0.541621	-0.339932	-0.468767	-0.181872	-0.0527224	-0.640435	-0.439558	-0.266265	-0.302524	-0.722281
7	19937305	19950756	-	Igsf23	-0.370408	-0.719095	-0.331372	-0.513273	-0.359651	-0.719795	-0.160576	-0.927558	-0.469915	-0.842318
16	90826719	90905109	+	Eva1c	-0.317477	-0.914752	-0.502907	-1.01369	-0.95841	-1.75039	-0.865887	-1.23954	-1.22863	-0.748906
5	112255815	112269585	+	Crybb1	-0.865588	-1.57215	-0.482269	-0.847942	-0.220788	-0.593848	-0.0454446	-1.00057	-0.834401	-1.33931
7	141209992	141214080	-	Lmntd2	-0.315309	-0.343732	-0.563789	-0.362671	-0.249486	-0.554405	-0.358425	-0.667232	-1.04935	-1.09843
8	105893567	105895023	+	Nrn1l	-0.376179	-0.527891	-0.349404	-0.259129	-0.26418	-0.762705	-0.34143	-0.876448	-0.786144	-1.55375
8	119446719	119472640	+	Necab2	-0.227712	-0.648181	-0.261354	-0.273264	-0.138351	-0.471108	-0.112632	-0.995398	-0.59588	-1.10661
4	117126794	117128738	+	Tctex1d4	-0.379529	-0.716441	-1.4311	-1.24652	-0.15627	-0.557561	-0.0918787	-1.69384	-0.781847	-1.0039
9	108053159	108055701	+	Amigo3	-0.505089	-0.81801	-0.407344	-0.404687	-0.209515	-0.910583	-0.334079	-1.15303	-0.859695	-1.62807
17	24727820	24736143	+	Rpl3l	-0.303941	-0.32286	-0.25769	-0.268237	-0.206502	-0.635509	-0.330452	-1.05601	-0.636782	-1.47281
10	40630011	40649931	+	Ddo	-0.28813	-0.381038	-0.30495	-0.221728	-0.204413	-0.445399	-0.180232	-0.745018	-0.539287	-1.3932
8	47824482	47825475	+	Cldn22	-0.383229	-0.863325	-0.262736	-0.296598	-0.106955	-0.653341	-0.117682	-0.980101	-0.630357	-1.57631
15	78325990	78351000	+	Csf2rb	-0.328781	-0.420063	-0.246886	-0.14995	-0.29777	-0.454664	-0.448197	-0.940521	-0.861765	-1.23707
13	55399648	55414695	+	Slc34a1	-0.36702	-3.03956	-0.828065	-1.23601	-1.79921	-1.20501	-0.606484	-2.28413	-2.45725	-1.27965
8	121916126	121944904	-	Car5a	-0.428577	-0.493213	-0.474575	-0.227798	-0.303042	-0.62184	-0.202437	-1.33639	-0.457264	-0.984097
15	75596628	75599481	+	Gpihbp1	-0.29438	-0.541361	-0.492477	-0.597859	-0.316118	-1.07489	-0.383083	-1.15239	-1.21742	-1.69206
19	6105782	6115792	+	Naaladl1	-0.464922	-0.536536	-0.429867	-0.377306	-0.380631	-0.764902	-0.413368	-1.13996	-1.03772	-1.66172
17	45732864	45733844	-	1600014C23Rik	-0.489969	-1.03344	-0.322259	-0.780604	-0.603953	-1.13986	-0.157118	-1.43243	-1.08431	-1.40227
15	89386827	89388867	+	Klhdc7b	-0.409557	-0.392454	-0.242758	-0.232646	-0.359214	-0.578223	-0.285901	-1.10784	-0.702282	-1.3562
17	35552128	35557180	+	Cdsn	-0.194724	-0.912646	-0.240586	-0.494063	-0.374742	-0.773149	-0.279671	-0.636098	-0.689394	-1.03548
7	35021050	35029209	-	Gm35484	-0.292237	-1.25168	-0.285033	-0.529967	-0.369767	-1.28091	-0.278467	-1.56538	-1.91169	-2.04807
2	157418444	157471862	+	Src	-0.183922	-0.407313	-0.258654	-0.117794	-0.0880818	-0.288919	-0.114417	-0.32508	-0.265232	-0.788591
15	74742764	74746693	-	Slurp2	-0.33459	-0.402744	-0.251861	-0.175044	-0.229033	-0.635132	-0.326878	-0.798907	-0.812799	-1.08414
19	41593363	41596158	+	AI606181	-0.535101	-2.31163	-0.292782	-0.574973	-0.648486	-1.16946	-0.490936	-1.59872	-1.41469	-1.81878
17	36869574	36877833	+	Trim10	-0.229874	-0.528597	-0.254367	-0.129371	-0.134491	-0.645808	-0.143031	-1.00277	-0.721547	-0.937784
11	99984710	99986597	-	Krtap16-1	-0.435728	-0.456636	-0.300601	-0.300736	-0.263788	-0.662571	-0.26368	-0.890521	-0.918139	-1.39726
10	128296140	128298084	-	Il23a	-0.262906	-0.310037	-0.47675	-0.234901	-0.106477	-0.673092	-0.177099	-0.500335	-0.490314	-0.936336
4	138877942	138882817	+	Pla2g2e	-0.551752	-0.981522	-0.409773	-0.476652	-0.244743	-0.725857	-0.532196	-0.577505	-0.790929	-1.06136
9	44107245	44109187	+	C1qtnf5	-0.304507	-1.39996	-0.404572	-0.612168	-0.649273	-1.23909	-0.36407	-1.76469	-1.48491	-2.26018
7	44465391	44467758	+	Aspdh	-0.194523	-0.417102	-0.368308	-0.479244	-0.274655	-0.653703	-0.250819	-1.25677	-0.980677	-1.50211
11	121510978	121519333	-	Zfp750	-0.367132	-0.976568	-0.308389	-0.352771	-0.322374	-0.802434	-0.265803	-1.12185	-0.927694	-1.30414
12	111406809	111412090	+	A230065H16Rik	-0.498008	-0.751491	-0.475338	-0.346922	-0.748201	-0.480302	-0.575587	-0.551143	-0.14794	-0.692065
1	166098148	166127922	-	Dusp27	-0.32553	-1.04881	-0.232806	-0.143969	-0.0708036	-0.235544	-0.0544407	-0.547692	-0.330098	-0.958548
16	75540514	75586061	-	Lipi	-0.458174	-0.725824	-0.499661	-0.340442	-0.268599	-0.471229	-0.207437	-0.947038	-0.776991	-1.06884
11	70513516	70514616	-	Vmo1	-0.292873	-0.701424	-0.575183	-0.505514	-0.530588	-1.33026	-0.482775	-1.6813	-1.14434	-2.03974
11	102885169	102886731	+	Fam187a	-0.447114	-0.313553	-0.282423	-0.24513	-0.317278	-0.583118	-0.454641	-0.840624	-0.561058	-1.28947
4	135677311	135712236	-	Gm42328	-0.191782	-0.378709	-0.409689	-0.467339	-0.684941	-1.05549	-0.345247	-0.682656	-0.833051	-1.13636
6	116650609	116652794	+	8430408G22Rik	-0.517869	-1.43486	-0.286101	-0.864022	-0.440087	-1.29964	-0.562023	-1.76169	-1.38514	-2.49017
16	38396119	38433145	-	Pla1a	-0.226948	-0.403255	-0.284266	-0.236854	-0.254453	-0.596621	-0.249789	-1.04254	-0.778787	-1.11145
5	114003703	114025682	+	Dao	-0.261275	-0.365785	-0.291263	-0.217055	-0.159345	-0.479098	-0.301651	-0.72486	-0.538604	-1.21991
17	34914466	34930436	+	Slc44a4	-0.240466	-0.453351	-0.409837	-0.524236	-0.518468	-1.13379	-0.428719	-1.31538	-0.928612	-1.62813
1	171225054	171226379	+	Apoa2	-0.540569	-0.847997	-0.839753	-0.389735	-0.16565	-0.239023	-0.304854	-0.846826	-0.487683	-0.63743
2	152931898	152933208	-	Foxs1	-0.414402	-1.7827	-0.234178	-0.351523	-0.362314	-0.782174	-0.227152	-0.97376	-1.04427	-1.37095
19	5877808	5885766	+	Slc25a45	-0.715812	-1.85637	-0.85324	-1.38695	-1.12617	-1.83235	-1.35206	-2.30821	-1.67508	-2.11085
1	39665301	39720997	-	Rfx8	-0.602739	-0.942787	-0.509382	-0.56622	-0.425452	-1.12642	-0.527052	-1.25404	-0.321764	-1.40664
7	45421760	45438096	-	Ruvbl2	-0.482608	-0.62149	-0.359022	-0.389081	-0.230799	-0.881629	-0.591105	-0.961625	-0.949391	-1.74285
5	31116712	31137630	+	Trim54	-0.309312	-0.415033	-0.567513	-0.290515	-0.301558	-0.558617	-0.112037	-0.620436	-0.395356	-0.8708
2	126320973	126500674	-	Atp8b4	-0.210706	-0.332963	-0.364468	-0.269506	-0.550724	-0.757375	-0.384396	-1.1029	-0.885018	-0.819107
2	127338639	127357651	+	Astl	-0.340832	-0.479107	-0.591473	-0.310687	-0.325756	-0.833382	-0.444275	-0.988075	-1.10172	-1.37133
7	30865402	30880342	-	Cd22	-0.608754	-0.425518	-0.659798	-0.45876	-0.304963	-0.625324	-0.280731	-0.700621	-0.344593	-1.19321
14	51070311	51071442	-	Olfr750	-0.529088	-0.461713	-0.46619	-0.255075	-0.300128	-0.592878	-0.390145	-1.13782	-0.762971	-1.46516
17	25877630	25880305	-	Wfikkn1	-0.515281	-0.40685	-0.698949	-0.231947	-0.190493	-0.675776	-0.243464	-1.25669	-0.784107	-1.39702
12	55384222	55418454	+	Psma6	-0.730374	-1.39519	-0.292782	-0.337552	-0.251593	-0.599309	-0.364395	-0.878646	-0.592821	-1.16519
8	71497754	71511769	-	Plvap	-0.319406	-0.317328	-0.389187	-0.270587	-0.12836	-0.683678	-0.261976	-0.696296	-0.487312	-1.23337
6	113596761	113600715	-	Fancd2os	-0.404102	-0.78243	-0.365616	-0.484936	-0.233587	-0.838142	-0.41407	-1.31044	-0.928952	-1.67519
5	114923240	114937915	+	Oasl1	-0.493715	-0.951485	-0.236092	-0.358316	-0.329293	-0.805675	-0.623035	-1.33132	-0.957158	-1.43839
4	119255414	119262438	+	Cldn19	-0.415204	-0.646842	-0.330753	-0.440281	-0.423509	-0.81235	-0.319291	-1.00066	-0.963511	-1.65291
8	14745329	14747427	-	C030037F17Rik	-0.666216	-0.587474	-0.474364	-0.413573	-0.294978	-0.858851	-0.577336	-1.02035	-0.909714	-1.04188
3	96645584	96664513	+	Itga10	-0.215211	-0.353065	-0.438327	-0.300677	-0.262753	-0.715082	-0.332538	-1.03386	-0.75078	-1.23678
4	141384610	141398724	-	Clcnka	-0.621333	-0.618558	-0.365926	-0.119272	0.0760219	-0.48501	-0.234246	-1.08076	-0.856041	-0.937907
17	35016579	35026741	+	Vwa7	-0.445962	-0.999599	-0.230872	-0.315746	-0.744924	-1.30327	-0.980808	-1.36386	-1.36679	-2.5797
7	44943204	44958035	+	Tsks	-0.858017	-0.732752	-0.899989	-0.594918	-0.203348	-0.744503	-0.225254	-0.880526	-0.70394	-1.11581
1	172555938	172563717	+	Vsig8	-0.322435	-0.334737	-0.28851	-0.171901	-0.208957	-0.56029	-0.363533	-0.715677	-0.436703	-0.858694
16	18218170	18219313	+	Ccdc188	-0.341702	-0.32194	-0.376673	-0.234467	-0.185356	-0.63846	-0.384614	-0.708988	-0.732153	-1.20016
8	94137204	94139031	+	Mt4	-0.293245	-0.36576	-0.511563	-0.115876	-0.342403	-0.909071	-0.131496	-0.646041	-0.546267	-0.882185
2	35354218	35367729	-	4930568D16Rik	-0.350072	-0.740727	-0.341923	-0.426199	-0.434458	-0.81516	-0.212345	-0.948676	-0.753212	-1.13753
7	142303549	142304594	+	Krtap5-4	-0.455025	-0.31821	-0.610809	-0.175664	-0.219613	-0.576253	-0.486141	-0.60869	-0.55179	-0.951117
5	139802485	139819917	-	Tmem184a	-0.569184	-0.796869	-0.559766	-1.02861	-0.957948	-1.53646	-0.409054	-0.864978	-0.581288	-1.12084
2	120046157	120085772	-	Sptbn5	-0.465303	-1.61669	-0.304663	-0.458096	-0.69467	-1.31331	-0.531153	-1.0966	-1.36974	-2.15687
11	99364872	99374903	-	Krt28	-0.518382	-0.310712	-0.317309	-0.287268	-0.228372	-0.393843	-0.191412	-0.746008	-0.671389	-0.886834
3	95236920	95241598	-	Gm128	-0.240532	-0.768548	-0.26788	-0.203545	-0.317963	-0.622447	-0.248507	-1.05367	-0.897815	-1.28141
11	99514114	99521338	-	Krt39	-0.114463	-0.503556	-0.29777	-0.209588	-0.0780376	-0.724048	-0.302504	-0.778207	-0.793997	-1.15881
8	105984944	105996423	-	Dpep2	-0.695564	-0.578993	-0.320178	-1.17972	-0.703266	-0.532303	-0.425338	-0.490137	-0.566782	-2.56759
6	117900324	117925622	+	Hnrnpf	-0.294996	-0.878871	-0.217235	-0.183763	-0.115554	-0.528739	-0.303409	-1.07065	-0.853505	-2.07861
8	95239045	95306585	-	Cngb1	-0.358444	-0.511727	-0.467901	-0.462286	-0.354337	-0.930628	-0.214185	-0.778525	-0.92642	-1.31368
17	34613349	34615971	-	Egfl8	-0.715549	-0.443505	-0.56298	-0.594755	-0.142907	-0.864474	-0.35655	-0.754202	-0.634943	-0.865793
1	93168725	93231072	+	Crocc2	-0.336553	-0.995331	-0.259925	-0.479272	-0.463534	-0.937594	-0.162078	-1.30004	-1.0664	-1.70444
9	108662088	108684641	+	Slc25a20	-0.365738	-1.29484	-0.227108	-0.610266	-0.642657	-0.831697	-0.512608	-1.17389	-0.968057	-1.2859
5	33198184	33218455	-	Spon2	-0.290609	-0.890788	-0.575523	-0.312536	-0.520001	-0.688115	-0.524901	-1.21903	-1.14555	-1.96163
16	31422280	31458901	+	Bdh1	-0.210824	-0.409398	-0.558299	-0.537166	-0.28665	-0.735427	-0.276291	-0.532711	-0.539536	-1.12634
9	15505487	15545260	+	Smco4	-0.483269	-0.453886	-0.377106	-0.268819	-0.260295	-0.694818	-0.37629	-0.956465	-0.772547	-1.35949
10	117862098	117867064	+	Gm40773	-0.373121	-0.676955	-0.364524	-0.421269	-0.175326	-1.00717	-0.375699	-1.28579	-0.772434	-1.3472
15	78597047	78622019	+	Cyth4	-0.273764	-1.43739	-0.366024	-0.327026	-0.303376	-0.905156	-0.110627	-1.49347	-0.837315	-1.96675
18	80089297	80089962	-	Gm21886	-0.309945	-0.678859	-0.354348	-0.386316	-0.334037	-0.780032	-0.334106	-1.28336	-0.82112	-1.51917
6	136923832	136968865	+	Pde6h	-0.367152	-0.578933	-0.289527	-0.117968	-0.277744	-0.455424	-0.206478	-1.40281	-0.57316	-1.21241
5	136054492	136064324	+	Upk3bl	-0.112164	-0.385175	-0.471504	-0.635003	-0.420878	-0.8314	-0.346956	-1.54203	-1.48699	-0.805063
16	10812915	10812994	+	Gm11172	-0.434939	-1.23115	-0.312989	-0.373998	-0.273796	-2.05913	-1.37175	-2.02734	-1.35034	-2.17607
1	172209894	172219868	-	Casq1	-0.262835	-0.960068	-0.398051	-1.06087	-0.834533	-1.4052	-0.455043	-1.63897	-1.50945	-1.74546
13	98279887	98307154	+	Gm21976	-0.432941	-1.56982	-0.503492	-0.410326	-0.366192	-0.94792	-0.449092	-1.01803	-1.08575	-1.68063
4	156130513	156133420	+	Rnf223	-0.251593	-0.714609	-0.35207	-0.144147	-0.133084	-0.691833	-0.287106	-0.879652	-0.784813	-1.40513
6	34920163	34939344	+	Stra8	-0.403995	-0.5182	-0.32572	-0.126964	-0.268492	-0.492369	-0.152213	-0.895333	-0.968738	-1.25814
11	4097039	4123415	-	Sec14l2	-0.227008	-0.78656	-0.218018	-0.81492	-0.552591	-1.18507	-0.438591	-1.64192	-1.47276	-1.70959
11	69876684	69878018	-	Tmem95	-0.635357	-0.850825	-0.828319	-0.534167	-0.478854	-1.2037	-0.72589	-0.966233	-0.985576	-1.50328
19	58759723	58777533	+	Pnliprp2	-0.339134	-0.417373	-0.331925	-0.368886	-0.258961	-0.564367	-0.654589	-0.926634	-0.64489	-1.38463
6	30568369	30592418	+	Cpa4	-0.401494	-0.602209	-0.256313	-0.209594	-0.0669854	-0.736041	-0.156241	-0.832976	-0.637993	-1.23301
9	107593841	107597075	-	Lsmem2	-0.294808	-0.605755	-0.358891	-0.828579	-0.410373	-1.23993	-0.437418	-1.56591	-1.6247	-2.07993
10	107517049	107720051	-	Ptprq	-0.550039	-0.772838	-0.370721	-0.171275	-0.00557073	-0.308715	-0.366463	-1.01094	-1.00694	-1.24137
10	116776545	116896879	-	Myrfl	-0.402874	-1.15291	-0.233443	-0.124725	-0.196686	-0.546631	-0.326255	-1.13974	-1.10379	-1.49336
2	25823153	25825537	+	Lcn9	-0.465971	-0.400473	-0.565864	-0.291488	-0.0543628	-0.597693	-0.408247	-0.793607	-0.571612	-1.0759
11	61448442	61454131	-	Rnf112	-0.179623	-0.396882	-0.343759	-0.206288	-0.0211057	-0.549538	-0.230638	-0.713417	-0.192964	-1.61512
17	24878770	24882008	+	Igfals	-0.434078	-0.362652	-0.293527	-0.320583	-0.52139	-0.935317	-0.265447	-0.976649	-0.954793	-1.23373
9	107928469	107932461	+	Actl11	-0.250095	-1.31205	-0.903961	-0.208329	-1.06738	-1.17104	-0.680678	-1.42914	-1.31673	-2.17638
11	98626360	98638226	+	Gsdma3	-0.25108	-0.404824	-0.22215	-0.198727	-1.03434	-1.35125	-0.276189	-1.00781	-0.248629	-1.63319
17	84658234	84683011	-	Abcg5	-0.876956	-1.13359	-0.98786	-0.481848	-0.717271	-1.18885	-0.577414	-1.53977	-0.985507	-1.98215
19	40748753	40827743	+	Cc2d2b	-0.500594	-0.378428	-0.558769	-0.274463	-0.118392	-0.532431	-0.318714	-0.673324	-0.603429	-1.04442
7	16246745	16259540	-	C5ar1	-0.338712	-0.303054	-0.452742	-0.188313	-0.125697	-0.597309	-0.404899	-0.721322	-0.709794	-1.18468
12	70011435	70102854	-	Nin	-0.275899	-0.599905	-0.218907	-0.450169	-0.326399	-0.942635	-0.12364	-0.942658	-0.396653	-0.982407
18	13006990	13022882	+	Hrh4	-0.475228	-0.59423	-0.331389	-0.257855	-0.296374	-0.635722	-0.222847	-0.973099	-0.665931	-1.27218
1	183258235	183275732	-	Gm34287	-0.258111	-0.547024	-0.247612	-0.253197	-0.156128	-0.543017	-0.205375	-1.03036	-0.622345	-1.02101
19	4154606	4156751	+	Ptprcap	-0.255053	-0.759133	-0.257703	-0.449636	-0.372906	-0.873564	-0.297073	-1.07125	-0.859544	-1.22198
7	102111266	102116828	-	Chrna10	-0.412985	-0.836992	-0.317074	-0.374361	-0.532627	-0.992111	-0.267986	-1.43555	-1.23604	-1.60815
1	93135240	93145421	+	Agxt	-0.198184	-0.362868	-0.409991	-0.230888	-0.222671	-0.591551	-0.28701	-0.935437	-0.850371	-1.43959
11	116677483	116681290	-	St6galnac2	-0.338056	-0.62836	-0.241229	-0.287686	-0.331859	-0.834676	-0.138554	-1.31917	-0.895091	-1.96795
7	102014885	102018690	-	Il18bp	-0.374843	-0.336126	-0.382006	-0.294721	-0.233228	-0.819713	-0.619349	-0.989803	-0.977457	-1.48016
15	79258195	79285537	-	Baiap2l2	-0.492878	-0.432113	-0.307026	-0.325059	-0.252392	-0.628514	-0.241474	-0.985888	-0.872507	-1.34977
1	91322075	91348306	+	Espnl	-0.369735	-0.748521	-0.351978	-0.283717	-0.200019	-0.718793	-0.201169	-1.19671	-0.955066	-1.31589
6	135237326	135254351	-	Gsg1	-0.720479	-2.62609	-0.242843	-1.4732	-0.933414	-0.338216	-0.349009	-1.20362	-0.454391	0.721619
3	130617448	130637521	+	Etnppl	-0.507401	-3.72784	-0.296725	-0.447606	0.00299386	-0.18818	-0.122059	-1.06487	-0.663152	-0.752539
19	10718143	10738974	-	Cd5	-0.167002	-0.949738	-0.230496	-0.347701	-0.289203	-0.640988	-0.270654	-0.955641	-0.359872	-1.11147
4	135120652	135177990	+	Runx3	-0.22013	-0.69567	-0.242295	-0.325592	-0.128506	-0.514516	-0.237717	-0.8802	-0.743628	-1.19782
16	59074155	59077835	-	Olfr190	-0.487013	-0.600197	-0.7273	-0.472512	-0.175469	-0.974392	-0.572562	-0.887514	-0.825297	-1.31222
2	164176327	164182742	-	Wfdc5	-0.303818	-0.842949	-0.613048	-0.348229	-0.177333	-0.875877	-0.340651	-1.17101	-0.864825	-1.60951
14	62663667	62692243	+	Serpine3	-0.406848	-0.50518	-0.383094	-0.322849	-0.315171	-0.739944	-0.356668	-0.994558	-0.958736	-1.27539
5	123171807	123182727	-	Hpd	-0.340234	-0.310254	-0.347382	-0.206116	-0.156689	-0.521989	-0.368433	-0.941913	-0.685653	-1.29828
14	54936470	54939256	+	Cmtm5	-0.242819	-0.317327	-0.226844	-0.178334	-0.197808	-0.481102	-0.171368	-0.64614	-0.546398	-0.94785
15	98492402	98498406	+	Olfr279	-0.389545	-0.392521	-0.45664	-0.238147	-0.126317	-0.711877	-0.480651	-0.705173	-0.691744	-1.29165
7	126986860	127014621	-	Mvp	-0.275817	-0.35449	-0.269801	-0.166295	-0.150025	-0.489646	-0.192263	-0.745343	-0.511134	-1.14021
5	24413392	24417835	+	Asic3	-0.533516	-0.534758	-0.447664	-0.457674	-0.507372	-0.920735	-0.39033	-1.20091	-1.30293	-2.17584
4	128615443	128618619	-	Tlr12	-0.311501	-0.399398	-0.413165	-0.235648	-0.297406	-0.774312	-0.194909	-1.02088	-0.62908	-1.11775
19	4040285	4042236	-	Gstp2	-0.229394	-0.607377	-0.409097	-0.579391	-0.650763	-1.12481	-0.235556	-1.33316	-1.21626	-1.49301
11	4236420	4241026	+	Osm	-0.206557	-0.312663	-0.27079	-0.383472	-0.425516	-0.585896	-0.267794	-1.22791	-1.09222	-0.930339
10	26753421	26918648	+	Arhgap18	-0.531739	-0.983615	-0.438206	-0.417288	-0.179729	-0.927061	-0.565656	-1.69109	-1.58668	-1.60398
14	55603571	55610030	+	Irf9	-1.37607	-1.24577	-0.896967	-0.354775	-1.05158	-0.429254	-1.08553	-1.0895	-1.42101	-2.15786
5	52363791	52371418	+	Sod3	-0.250874	-0.513038	-0.748759	-0.488836	-1.19715	-1.09231	-0.548939	-2.37592	-1.44867	-1.30531
17	25343245	25345562	-	Tpsab1	-0.377018	-0.327503	-0.552541	-0.111088	-0.102071	-0.21864	-0.325131	-0.36735	-0.572669	-0.90509
6	116581938	116583031	-	Olfr215	-0.242572	-0.504935	-0.594155	-0.497188	-0.249153	-0.613987	-0.289787	-0.649647	-0.343239	-1.0721
1	93151349	93160948	-	2310007B03Rik	-0.284066	-0.636154	-0.397523	-0.405144	-0.284055	-0.789186	-0.320293	-0.902522	-1.12202	-1.58037
2	172472520	172474331	+	Fam209	-0.258455	-0.356842	-0.507729	-0.300565	-0.304065	-0.849803	-0.385241	-1.33345	-0.942277	-2.06858
3	108092789	108101432	+	Gnat2	-0.338988	-0.326105	-0.357188	-0.454386	-0.380937	-0.575642	-0.358824	-1.16635	-0.905458	-1.51149
7	30565427	30567962	+	Igflr1	-0.386948	-0.790209	-0.326897	-0.266814	-0.25941	-0.687205	-0.374262	-0.884817	-0.775123	-1.66287
10	80016653	80031472	+	Hmha1	-0.354206	-0.950592	-0.476659	-0.320757	-0.372567	-1.00498	-0.36504	-0.781574	-0.849606	-1.23096
11	76902159	76916587	+	Tmigd1	-0.663691	-0.526598	-0.44573	-0.801778	-0.583647	-1.36455	-0.661628	-1.75488	-1.4407	-1.72574
12	112489448	112499927	+	A530016L24Rik	-0.44299	-1.45769	-0.438682	-0.440588	-0.828189	-0.837587	-0.298477	-0.981383	-1.00502	-1.95693
16	32408536	32409054	+	Gm20056	-0.36437	-0.302456	-0.421077	-0.336338	-0.346739	-0.66055	-0.308752	-0.794624	-0.588059	-1.01681
4	135728172	135752140	+	Il22ra1	-0.610612	-0.695875	-0.482894	-0.502184	-0.717072	-1.49043	-0.606603	-0.822035	-1.14422	-1.50113
15	100674425	100687920	-	Cela1	-0.301959	-1.04422	-0.456474	-1.00805	-0.957752	-1.49938	-0.345366	-1.03213	-0.9568	-1.6501
11	78357577	78386558	-	Foxn1	-0.416	-1.02556	-0.520009	-0.563468	-0.798657	-1.58525	-0.348398	-1.69761	-1.34082	-1.68361
7	27499324	27520214	+	Prx	-0.241976	-0.526742	-0.211654	-0.128923	-0.0396017	-0.66935	-0.323561	-1.00987	-0.963129	-1.1336
2	27165233	27183200	+	Dbh	-0.704269	-1.24937	-0.681197	-0.123434	-0.0289842	-0.266336	-0.506707	-0.620165	-0.203496	-0.837058
10	81084324	81098874	-	Creb3l3	-0.394402	-0.832219	-0.318681	-0.32395	-0.278623	-0.631959	-0.591226	-0.792595	-0.786092	-1.26016
4	156215868	156221307	+	Perm1	-0.360169	-0.505212	-0.244948	-0.27379	-0.093987	-0.574944	-0.287124	-1.08141	-0.908647	-1.20615
17	13104883	13105863	-	Gm41529	-0.564329	-0.547303	-0.568706	-0.200083	-0.163755	-0.648166	-0.159371	-0.752161	-0.732125	-0.620496
5	150507055	150518164	-	Zar1l	-0.264131	-0.491625	-0.625407	-0.301286	-0.0930738	-0.158654	-0.245008	-0.371969	-0.519341	-0.952347
18	36664060	36665917	+	Eif4ebp3	-0.296701	-0.649893	-0.336201	-0.307542	-0.170585	-0.768342	-0.284045	-1.14009	-0.905271	-1.68629
13	33149275	33159742	-	Serpinb9c	-0.419667	-0.652804	-0.429916	-0.197985	-0.10535	-0.631205	-0.274262	-0.512875	-0.50543	-0.902738
10	79821021	79830452	+	Misp	-0.360672	-0.565289	-0.451991	-0.534312	-0.39918	-1.16896	-0.327461	-1.54215	-1.24979	-1.90312
18	61105572	61131134	+	Csf1r	-0.439596	-0.908079	-0.246618	-0.638791	-0.231099	-0.536026	-0.17765	-1.38794	-0.857687	-1.20503
11	100092193	100096241	-	Krt35	-0.29127	-0.345172	-0.260106	-0.261477	-0.406568	-0.42408	-0.214179	-0.734494	-0.509976	-1.29564
7	4898450	4906516	-	Gm36210	-0.27355	-0.350356	-0.262015	-0.247352	-0.19382	-0.593949	-0.274408	-0.746903	-0.453014	-0.738056
9	65412753	65422773	-	Slc51b	-0.39172	-0.367024	-0.316925	-0.363617	-0.138807	-0.506313	-0.0891151	-0.961134	-0.508105	-0.908077
14	20649102	20656540	-	Myoz1	-0.711936	-0.372732	-0.561378	-0.171348	-0.882101	-0.566088	-0.139339	-1.24856	-0.469076	-0.977152
7	3665790	3677553	-	Tmc4	-0.44787	-0.323786	-0.257831	-0.358444	-0.216551	-0.550519	-0.607699	-0.942462	-0.857217	-1.17495
8	3665754	3669259	+	Mcemp1	-0.436594	-0.594952	-0.367113	-0.166749	-0.238846	-0.43491	-0.342237	-0.726161	-0.655526	-1.00453
5	112449426	112451738	+	Gm6588	-0.240312	-0.370409	-0.258902	-0.199423	-0.229176	-0.347826	-0.330956	-0.893624	-0.694616	-1.22014
15	101929332	101940324	-	Krt79	-0.253587	-0.935045	-0.231427	-0.318179	-0.0726393	-0.663814	-0.251438	-0.961484	-0.763592	-1.23638
8	122422020	122423639	+	Il17c	-0.188042	-0.492201	-0.314263	-0.171825	-0.188817	-0.631573	-0.255681	-0.778399	-0.695581	-1.42006
10	128615401	128616039	+	Gm9182	-0.370768	-0.53467	-0.386354	-0.256416	-0.332437	-0.770488	-0.629075	-1.78322	-0.974263	-1.77119
7	102096879	102109489	-	Art5	-0.450806	-0.597416	-0.246908	-0.251054	-0.358769	-0.659431	-0.0512418	-1.02308	-0.484162	-0.823052
5	38349273	38503143	-	Slc2a9	-0.266976	-0.345031	-0.555226	-0.383988	-0.238853	-0.765677	-0.182302	-1.16372	-1.06778	-1.21643
2	173522586	173528501	+	1700021F07Rik	-0.376005	-0.657406	-0.273188	-0.12849	-0.203367	-0.290563	-0.365681	-0.736555	-0.564044	-1.04595
15	102176998	102189043	-	Csad	-0.317157	-0.346149	-0.28052	-0.42966	-0.358441	-0.575582	-0.40313	-0.847839	-0.568954	-1.30087
7	45721212	45729492	+	Fam83e	-0.171595	-0.73645	-0.510166	-0.681245	-0.602352	-1.37625	-0.564338	-2.05543	-1.67675	-2.509
5	112688876	112896362	-	Myo18b	-0.480386	-0.840136	-0.322635	-0.164433	-0.284875	-0.434449	-0.232768	-0.918835	-0.819785	-1.29221
4	139530548	139620382	+	Iffo2	-0.226705	-0.614621	-0.444257	-0.281403	-0.231551	-0.631507	-0.310672	-1.06308	-0.743145	-1.53876
18	60803848	60812646	+	Cd74	-0.694735	-0.976454	-0.277084	-0.287706	-0.383292	-0.161093	-0.248931	-0.552632	-0.558068	-1.19617
17	86917348	86922374	+	Tmem247	-0.295388	-0.353871	-0.329442	-0.244418	-0.305569	-0.518253	-0.376605	-0.850248	-0.412552	-0.746427
3	139128334	139128771	-	Gm4862	-0.434758	-0.387412	-0.24034	-0.199786	-0.23375	-0.571519	-0.282138	-0.888713	-0.630782	-1.25051
9	108392805	108410934	+	1700102P08Rik	-0.232567	-0.501017	-0.291993	-0.431804	-0.223487	-0.835401	-0.183268	-0.925021	-0.472492	-1.40273
2	26352187	26360918	-	Card9	-0.2772	-0.370844	-0.332619	-0.159829	-0.108685	-0.447494	-0.166005	-0.576302	-0.659849	-0.981396
3	90104134	90212048	+	Nup210l	-0.111148	-0.662295	-0.279697	-0.281396	-0.261166	-0.814571	-0.157554	-0.99405	-0.896773	-1.46317
9	109847379	109849617	-	Camp	-0.233303	-0.323141	-0.236388	-0.214906	-0.197453	-0.462273	-0.210505	-0.644178	-0.641178	-1.12478
13	74359578	74364005	-	Lrrc14b	-0.495598	-1.04511	-0.26901	-0.229463	-0.0433144	-0.732065	-0.236492	-1.4823	-1.21523	-1.91064
9	120013755	120023598	-	Xirp1	-0.321809	-1.01173	-0.30916	-0.580856	-0.469068	-0.859487	-0.352126	-1.3656	-1.01957	-1.39979
11	73090583	73147446	+	Itgae	-0.420646	-0.539874	-0.366921	-0.244569	-0.111776	-0.373894	-0.308821	-0.991957	-0.817159	-1.39636
11	54265303	54267277	-	Il3	-0.287752	-0.359067	-0.343164	-0.397681	-0.0321728	-0.804366	-0.34299	-1.2634	-0.767352	-1.10747
9	103204001	103230444	-	Trf	-0.417685	-0.602051	-0.324939	-0.329202	-0.301018	-0.743094	-0.171643	-0.811844	-0.888761	-1.1645
11	46235531	46239872	+	Fndc9	-0.357294	-0.73308	-0.300294	-0.199388	-0.302786	-0.439651	-0.101041	-0.655281	-0.52387	-0.969585
7	142498836	142516009	+	Tnnt3	-0.436772	-0.861648	-0.33783	-0.229726	-0.229874	-0.68313	-0.308729	-0.937967	-0.978437	-1.38176
16	92318763	92321441	-	4930563D23Rik	-0.392918	-0.609562	-0.251782	-0.340821	-0.337892	-0.824338	-0.250615	-1.21798	-0.802254	-1.20656
6	28427789	28438622	+	Fscn3	-0.364788	-0.889182	-0.39256	-0.350743	-0.269711	-0.897334	-0.37805	-1.31607	-1.07155	-1.83375
6	28416091	28428390	-	Gcc1	-0.364788	-0.889182	-0.39256	-0.350743	-0.269711	-0.897334	-0.37805	-1.31607	-1.07155	-1.83375
6	48974963	48978746	+	Doxl2	-0.274137	-0.345926	-0.587623	-0.239082	-0.173472	-0.381767	-0.449021	-0.455179	-0.129687	-0.644064
17	25748614	25754327	-	Msln	-0.562824	-1.35274	-0.433182	-1.12997	-1.05555	-1.56626	-0.405559	-1.79876	-1.73297	-2.12251
7	44525993	44532071	-	Spib	-0.559518	-0.310262	-1.06592	-0.670476	-0.737682	-1.24832	-1.05021	-1.91224	-1.14265	-1.7434
1	161395409	161418410	+	Tnfsf4	-0.439079	-1.09177	-0.380396	-0.414249	-0.297717	-0.746312	-0.275234	-0.987555	-0.723631	-1.26291
1	162647193	162658219	-	7420461P10Rik	-0.599305	-0.436929	-0.40314	-0.19238	-0.130095	-0.457245	-0.271948	-0.814907	-0.606461	-0.760358
17	25736040	25748330	+	Mslnl	-0.228106	-0.412693	-0.428736	-0.230968	-0.227033	-0.654097	-0.20708	-0.653873	-0.87702	-0.905447
15	84669620	84703673	+	Prr5	-0.373805	-0.348485	-0.375011	-0.283757	-0.155051	-0.679298	-0.326356	-0.918121	-0.738015	-1.23103
14	30879257	30881608	+	Mustn1	-0.258399	-0.596291	-0.230707	-0.156195	-0.192365	-0.613691	-0.14734	-0.999415	-0.663765	-1.2632
7	4518305	4524229	-	Tnni3	-0.394237	-0.495116	-0.295742	-0.390363	-0.451909	-0.907486	-0.244683	-0.941944	-0.775581	-1.2459
4	141618824	141623821	-	Slc25a34	-0.321693	-0.764107	-0.356201	-0.144087	-0.280769	-0.466212	-0.189538	-1.66424	-1.00048	-1.46386
5	137641334	137642902	+	Sap25	-0.28369	-0.333465	-0.32496	-0.397288	-0.276833	-0.647809	-0.361968	-1.14312	-1.07778	-1.94037
19	6226380	6227768	+	Gpha2	-0.176679	-0.336457	-0.322229	-0.19553	-0.215775	-0.80471	-0.199542	-1.18966	-0.93984	-1.15629
6	71322788	71337494	+	Cd8b1	-0.361386	-0.307965	-0.263042	-0.210274	-0.133254	-0.363538	-0.184773	-0.745639	-0.526365	-1.10173
7	46093953	46100764	-	Kcnj11	-0.197023	-0.339238	-0.303529	-0.180076	-0.0537334	-0.457488	-0.211432	-0.57794	-0.736224	-0.95977
6	50573302	50596632	-	4921507P07Rik	-0.593293	-0.474846	-0.417578	-0.404383	-0.265558	-0.62544	-0.77065	-0.556572	-1.2062	-1.11563
9	53614582	53670014	-	Cul5	-0.440799	-0.440587	-0.262819	-0.215378	-0.564752	-1.05396	-0.467195	-1.5084	-0.736655	-1.85254
17	29282899	29286911	+	Gm38522	-0.429049	-1.44569	-0.377374	-0.40385	-0.303997	-0.923479	-0.433886	-1.10284	-0.947854	-2.27876
5	122643911	122691432	+	P2rx7	-0.266778	-1.35113	-0.466706	-0.768553	-1.01126	-1.50071	-0.205567	-2.56872	-1.2543	-2.39661
6	71213940	71322233	-	Smyd1	-0.361386	-0.307965	-0.263042	-0.210274	-0.133254	-0.363538	-0.184773	-0.745639	-0.526365	-1.10173
11	5703983	5715680	-	Mrps24	-0.423052	-0.607097	-0.294963	-0.455084	-0.239498	-0.672923	-0.421441	-1.11013	-0.915122	-1.71557
15	103453825	103498800	+	Nckap1l	-0.384023	-0.333424	-0.244503	-0.286158	-0.256161	-0.608277	-0.166302	-1.01818	-0.646671	-1.34623
13	55523235	55528538	-	Dok3	-0.435645	-0.435606	-0.403216	-0.134712	-0.190039	-0.640406	-0.389215	-0.968474	-0.871243	-1.24107
11	70614883	70619216	-	Chrne	-0.248328	-0.459433	-0.312796	-0.139941	-0.310379	-0.460898	-0.356372	-0.903132	-0.937754	-1.63802
9	96682770	96752831	-	Zbtb38	-1.14624	-2.18702	-0.944752	-2.51004	-1.9796	-3.12597	-1.367	-3.02356	-2.12449	-2.5132
11	61126755	61149372	+	Tnfrsf13b	-0.390026	-0.401478	-0.300133	-0.25918	-0.252935	-0.504019	-0.186821	-0.894242	-0.700152	-1.26253
1	125676995	125873862	+	Gpr39	-0.259258	-0.825725	-0.283284	-0.116502	-0.163106	-0.688281	-0.323968	-0.625884	-0.476812	-1.07904
2	163405822	163424697	-	Oser1	-0.160725	-0.467371	-0.359813	-0.218627	-0.145224	-0.278193	-0.168495	-0.698678	-0.494795	-0.970992
5	143890741	143897685	-	Ankrd61	-0.414391	-0.37708	-0.316212	-0.156169	-0.152016	-0.705714	-0.286718	-1.35527	-0.617046	-1.39876
18	60685978	60713389	-	Ndst1	-0.366325	-1.07043	-0.321122	-0.401397	-0.460033	-1.10056	-0.29329	-1.50975	-1.32336	-1.532
16	22892042	22899438	+	Ahsg	-0.318298	-0.767924	-0.266143	-0.348592	-0.00918916	-0.697961	-0.393979	-1.07755	-0.853824	-1.20024
2	173153048	173159273	+	Pck1	-0.140417	-0.35947	-0.232132	-0.274781	-0.267127	-0.600913	-0.383429	-0.768162	-0.160153	-1.19924
5	123863570	123865499	-	Hcar2	-0.273641	-0.329455	-0.360405	-0.240741	-0.326733	-0.679653	-0.175438	-0.843138	-0.523791	-1.25705
17	26196226	26207786	-	Arhgdig	-0.158193	-0.455333	-0.239592	-0.254059	-0.229306	-0.499114	-0.136133	-0.906808	-0.940077	-1.21915
19	47141035	47144174	-	Calhm1	-0.259205	-0.317681	-0.318647	-0.20387	-0.19588	-0.322826	-0.131222	-0.654357	-0.729235	-1.30024
14	31134853	31139121	+	Nt5dc2	-0.309936	-0.511776	-0.384872	-0.500581	-0.18175	-0.81993	-0.443677	-1.14667	-0.996214	-1.6625
8	125418063	125492710	-	Sipa1l2	-0.356865	-0.713394	-0.314106	-0.321425	-0.233949	-0.864842	-0.292112	-1.41583	-0.873326	-1.64953
1	127815253	127855031	-	Map3k19	-0.492108	-0.351124	-0.294892	-0.273636	-0.281888	-0.745065	-0.31335	-1.31656	-0.867569	-1.97483
17	24473884	24475469	+	Bricd5	-0.582585	-1.29237	-0.432701	-0.347679	-0.528062	-1.00438	-0.186893	-1.3794	-1.38887	-1.38739
8	72761880	72763874	+	F2rl3	-0.244404	-0.328426	-0.238824	-0.31204	-0.1902	-0.825324	-0.189264	-1.3583	-1.09836	-1.9855
11	102453297	102470122	-	Itga2b	-0.241991	-0.74333	-0.302386	-0.253464	-0.310934	-0.820367	-0.369459	-1.24114	-1.0339	-1.61978
4	155859268	155863362	-	Tas1r3	-0.178623	-0.465412	-0.254252	-0.197375	-0.270317	-0.650091	-0.174355	-0.929821	-0.652551	-1.43928
11	53422181	53423170	-	Leap2	-0.261596	-0.408378	-0.341492	-0.212371	-0.167926	-0.759259	-0.194928	-0.817107	-0.667579	-1.2258
9	103190208	103230307	-	Gm20425	-0.417685	-0.602051	-0.324939	-0.329202	-0.301018	-0.743094	-0.171643	-0.811844	-0.888761	-1.1645
7	141015699	141017924	-	Ifitm6	-0.486479	-0.383003	-0.598733	-0.400553	-0.275804	-0.858542	-0.348499	-1.297	-1.17525	-1.52494
19	6076945	6082256	-	Gm28374	-0.595135	-0.356895	-0.49858	-0.177234	-0.142692	-0.720484	-0.344883	-0.88142	-0.783474	-1.36672
3	90072649	90100902	+	Tpm3	-0.21916	-0.315683	-0.354182	-0.175239	-0.0356406	-0.526645	-0.244428	-0.607223	-0.6033	-1.09557
6	39585753	39596595	+	Gm42420	-0.382445	-0.361311	-0.295642	-0.140053	-0.142867	-0.51627	-0.337272	-0.808218	-0.672557	-1.14458
11	77785453	77787747	-	Gm10277	-0.289418	-1.29826	-0.252615	-0.445446	-0.456423	-1.18489	-0.221788	-2.26429	-1.35399	-2.36978
12	55299577	55382533	+	1110008L16Rik	-0.269899	-0.499441	-0.211831	-0.217738	-0.172337	-0.622206	-0.19066	-1.03985	-0.78303	-1.70709
4	137572083	137574569	-	Ldlrad2	-0.171729	-0.657069	-0.232049	-0.245684	-0.193846	-0.69707	-0.209898	-1.25362	-1.09082	-1.39543
19	10789341	10830058	-	Cd6	-0.378073	-0.309755	-0.221191	-0.130333	-0.147178	-0.349555	-0.260432	-0.474671	-0.454852	-0.575153
5	137061504	137072268	-	Serpine1	-0.50099	-1.75156	-0.273075	-0.662498	-0.722463	-1.06882	-0.48949	-1.081	-1.33363	-1.70426
11	106163330	106202168	-	Strada	-0.3146	-0.723909	-0.355431	-0.11152	-0.428282	-0.413102	-0.631851	-1.11918	-0.858989	-2.06138
9	65599834	65600981	-	Gm10144	-0.236125	-0.507177	-0.283356	-0.286745	-0.385782	-0.70527	-0.19334	-0.799943	-0.580186	-0.930842
1	93751500	93790610	+	Atg4b	-0.417761	-0.541179	-0.408429	-0.208328	-0.0974454	-1.04557	-0.257797	-1.77332	-1.20972	-1.66873
8	105931994	105933862	-	Ctrl	-0.468088	-0.622173	-0.350287	-0.205473	-0.228393	-0.658941	-0.280399	-0.960856	-1.01806	-1.36574
2	140152043	140153532	+	Gm17374	-0.186595	-0.427782	-0.29909	-0.476275	-0.0641721	-0.781304	-0.283466	-0.986105	-0.782973	-1.33444
9	21835510	21837346	+	Angptl8	-0.245244	-0.377581	-0.254176	-0.365782	-0.32769	-1.04022	-0.289569	-1.9013	-1.68216	-2.35377
9	78478449	78489151	-	Eef1a1	-0.468174	-0.50064	-0.28209	-0.184032	-0.180163	-0.542703	-0.325783	-0.790493	-0.777174	-1.01197
3	100993529	101029556	-	Cd101	-0.365367	-0.375474	-0.223815	-0.233909	-0.307937	-1.0491	-0.318691	-1.24043	-0.935122	-1.99051
7	45725107	45725813	-	Spaca4	-0.18812	-1.32142	-0.245132	-0.346097	-0.238548	-1.03863	-0.277343	-1.42875	-1.42054	-2.6237
7	127800609	127803802	+	Hsd3b7	-0.638856	-1.05764	-0.455597	-0.581913	-0.427173	-1.21101	-0.454964	-2.03689	-1.20066	-2.06481
7	102083116	102096396	+	Trpc2	-0.144248	-0.324516	-0.265647	-0.181138	-0.2031	-0.481625	-0.239369	-0.899625	-0.603191	-1.39025
4	141683851	141685599	-	Rsc1a1	-0.317246	-1.7847	-0.446515	-1.91919	-1.61412	-1.98874	-1.68632	-2.37818	-2.21191	-2.32576
19	6067842	6080324	-	Vps51	-0.811268	-0.311237	-0.680974	-0.216446	-0.0904473	-0.754024	-0.463438	-0.905842	-0.736854	-1.15918
19	6080033	6080788	+	Tmem262	-0.595135	-0.356895	-0.49858	-0.177234	-0.142692	-0.720484	-0.344883	-0.88142	-0.783474	-1.36672
7	27523267	27531175	+	Hipk4	-0.154153	-0.35598	-0.27837	-0.207677	-0.132369	-0.338956	-0.141143	-0.355042	-0.540453	-0.624513
5	130217081	130243666	+	Tmem248	-0.376345	-0.49124	-0.435744	-0.213745	-0.178671	-0.503169	-0.213482	-0.918242	-0.699835	-0.932556
11	68587021	68597966	+	Ccdc42	-0.643365	-0.808214	-0.214842	-0.184111	-0.139827	-0.601645	-0.345229	-0.95725	-0.691375	-1.74841
14	67745229	67749435	+	Gnrh1	-0.511882	-1.21364	-0.273923	-0.341036	-0.0367548	-1.10628	-0.486282	-1.5962	-1.22956	-1.63202
15	12180955	12181795	+	Gm2573	-0.354373	-0.753795	-0.287149	-0.208388	-0.130925	-0.681386	-0.280797	-0.884181	-0.586322	-0.838064
17	25834465	25841763	-	Gm20683	-0.465004	-0.829602	-0.367439	-0.853129	-0.0160888	-1.41025	-0.333515	-1.48504	-0.950992	-1.59978
6	113716119	113719880	-	Ghrl	-0.414495	-0.665692	-0.257934	-0.196352	-0.149312	-0.703671	-0.240243	-0.881571	-0.839801	-1.2339
2	32599709	32620806	+	St6galnac6	-0.490366	-0.744481	-0.37877	-0.502267	-0.41037	-0.889705	-0.26036	-1.60144	-0.973194	-1.48781
4	98818475	98823840	-	I0C0044D17Rik	-0.329623	-0.584141	-0.346791	-0.278994	-0.112568	-0.604821	-0.178922	-1.05286	-0.7749	-1.30519
14	55625400	55637895	-	Ipo4	-0.362348	-0.442317	-0.273383	-0.216111	-0.218888	-0.64658	-0.278537	-0.855648	-0.676734	-1.22057
13	51685529	51701041	-	Gm15440	-0.345224	-0.616166	-0.217316	-0.174718	-0.193118	-0.510594	-0.198579	-0.844607	-0.454541	-1.3184
10	79689020	79695261	+	Gzmm	-0.338224	-0.871488	-0.223686	-0.410549	-0.343551	-1.10701	-0.291478	-1.34139	-1.16128	-1.96679
8	105939551	105943382	-	Lcat	-0.364715	-0.505162	-0.492665	-0.216785	-0.351846	-0.751469	-0.266029	-1.28536	-0.846847	-1.34069
7	126766334	126775649	+	Gdpd3	-0.22881	-0.45199	-0.24707	-0.351373	-0.285395	-0.678841	-0.342147	-0.904591	-0.874641	-1.2613
