# Supplementary material for: Hemi-methylated CpG sites connect Dnmt1-knockdown-induced and Tet1-induced DNA demethylation during somatic cell reprogramming
Source: Cell Discov. 2019 Feb 12;5:11. doi: 10.1038/s41421-018-0074-6 (PMC6370818; doi:10.1038/s41421-018-0074-6)
Supplement: Supplementary file 3 — Supplementary Table S2 [file 41421_2018_74_MOESM3_ESM.xlsx]

## Sheet: Sheet1
Symbol	Chromosome	Genome Start	Genome End	Strand	Methylation	Chromatin Accessibility
0610009L18Rik	11	120348678	120351190	+	0.904949	1.14518
0610009O20Rik	18	38250249	38262629	+	44.5602	1.09639
0610030E20Rik	6	72347317	72353148	+	43.4859	0.645532
0610037L13Rik	4	107889813	107899384	+	20.3326	0.638816
1110002E22Rik	3	138065052	138081506	+	72.74	0.525803
1110008F13Rik	2	156863128	156873563	+	10.0681	1.49514
1110008L16Rik	12	55299577	55382533	+	88.721	0.135121
1110025L11Rik	16	89063412	89064002	-	73.885	0.0661132
1110032F04Rik	3	68869586	68872163	+	13.5213	0.408485
1110034G24Rik	2	132686931	132751055	+	59.8983	0.659986
1110037F02Rik	4	11485958	11550684	+	25.1427	1.53451
1110038F14Rik	15	76948539	76950729	+	11.972	0.379359
1110057P08Rik	16	89174735	89175199	+	74.7214	0.0331207
1110059G10Rik	9	122945089	122951000	-	4.66926	1.04375
1190002N15Rik	9	94517864	94538081	-	2.27829	3.21384
1500009L16Rik	10	83722865	83762761	+	31.2673	0.488819
1500011B03Rik	5	114808196	114813976	-	44.326	0.450443
1500011K16Rik	2	127791388	127792488	-	14.5452	0.604481
1500015O10Rik	1	43730602	43742578	+	83.9386	0.338488
1520401A03Rik	17	23704488	23722783	-	73.3587	0.0859512
1600002K03Rik	10	80172944	80175146	+	63.8002	0.508171
1600012H06Rik	17	14943184	14959570	+	38.7241	1.09738
1600014C10Rik	7	38183217	38197568	+	17.783	0.53132
1600014C23Rik	17	45732864	45733844	-	73.4462	0.379499
1600015I10Rik	6	48929895	48933687	+	83.034	0.140638
1700001F09Rik	14	43342383	43347811	-	0	0.00513811
1700001J03Rik	5	146182441	146185304	-	70.7101	0.0508519
1700001K19Rik	12	110667689	110682619	-	70.6901	0.127171
1700001L19Rik	13	68597439	68614231	+	59.1787	0.112009
1700001P01Rik	11	97771481	97775918	-	68.2082	0.345751
1700003E16Rik	6	83156404	83162945	+	26.0716	0.487133
1700003F12Rik	2	154547085	154550003	+	88.1165	0.204468
1700006E09Rik	11	101984279	101992264	+	22.7813	0.599772
1700007B14Rik	8	75448694	75984503	+	85.0959	0.114314
1700007K09Rik	7	131325944	131329516	-	89.2249	0.0681973
1700008P02Rik	3	6615418	6620443	-	87.9062	0.0344502
1700009N14Rik	4	39450295	39451776	+	75.6547	0.692274
1700010B08Rik	2	173719415	173722089	+	90.6856	0.0739717
1700010I14Rik	17	8988333	9008319	+	52.1223	0.31399
1700011H14Rik	14	49226358	49245428	-	78.75	0.0474855
1700011I03Rik	18	57533780	57731065	+	66.2086	0.322953
1700012B07Rik	11	109791557	109828022	-	86.3094	0.107613
1700012P22Rik	4	144418189	144438772	-	63.8514	0.0863091
1700013F07Rik	3	108534150	108544723	+	77.6921	0.105487
1700013G24Rik	4	137453284	137455461	+	80.7446	0.054839
1700015E13Rik	1	170308803	170312125	+	70.3112	0.0614081
1700015G11Rik	7	52011683	52015728	-	73.7064	1.16134
1700016C15Rik	1	177729814	177753324	+	82.0081	0.139358
1700016K19Rik	11	75999912	76003569	+	49.7397	0.178972
1700017B05Rik	9	57252322	57262599	-	18.9406	0.456059
1700017D01Rik	19	11096816	11130876	-	82.3114	0.115268
1700017N19Rik	10	100590511	100618401	+	22.1974	1.14932
1700018F24Rik	5	145042990	145045681	+	64.5515	0.0718764
1700019A02Rik	1	53158577	53187636	-	88.7878	0.0542899
1700019B03Rik	8	3470862	3487181	+	79.2749	0.170661
1700019N19Rik	19	58785803	58794461	-	63.1066	0.087546
1700019O17Rik	1	86426329	86428052	+	79.1513	0.0953355
1700020A23Rik	2	130405259	130406074	+	84.2798	0.0759299
1700020D05Rik	19	5502767	5503787	-	81.62	0.0454631
1700020L24Rik	11	83437677	83441233	+	77.7116	0.0586331
1700020N01Rik	10	21593145	21622376	+	85.6573	0.0425166
1700021F05Rik	10	43525133	43540994	-	30.7598	0.686093
1700021F07Rik	2	173522586	173528501	+	82.5625	0.148431
1700022I11Rik	4	42969604	42983640	+	73.4617	0.124229
1700023F06Rik	11	103198944	103208548	-	85.5306	0.101766
1700024B05Rik	14	41943995	42003821	+	71.7342	0.00513811
1700024G13Rik	14	32376502	32388373	-	52.8424	0.185189
1700024P04Rik	13	98984085	98984565	-	81.7332	0.0748306
1700024P16Rik	4	104913524	105016863	+	59.6223	0.275347
1700025B11Rik	15	77558239	77561892	-	70.2128	0.089001
1700025C18Rik	2	165078693	165090750	-	59.4759	0.0923138
1700028P14Rik	19	23558760	23652812	-	51.2838	0.177649
1700029F12Rik	13	97021864	97034362	-	80.4006	0.0725755
1700029H14Rik	8	13550733	13562461	-	74.2851	0.128218
1700029I15Rik	2	92382538	92385708	+	84.926	0.154054
1700029J07Rik	8	45953606	45975252	-	21.9341	1.41548
1700029P11Rik	15	81980540	81981563	+	85.9217	0.0221361
1700030J22Rik	8	116969599	116978943	-	25.989	1.87564
1700030K09Rik	8	72443880	72461001	+	30.342	0.871299
1700031M16Rik	15	98398419	98416268	+	72.7441	0.0898272
1700034I23Rik	3	40900196	40902543	-	92.7099	0.0746314
1700034J05Rik	6	146950329	146954422	-	79.3662	0.937959
1700034O15Rik	6	41684431	41685717	+	81.0174	0.113296
1700040L02Rik	10	68430953	68541896	-	50.4057	0.219583
1700042G07Rik	4	116173372	116174290	+	81.8224	0.0679202
1700047I17Rik2	12	55199533	55214076	+	0	0
1700049E17Rik1	14	41924949	41933041	+	97.2222	0
1700049E17Rik2	14	41570696	41576319	+	40.8324	0
1700057G04Rik	9	92309377	92357876	+	78.6147	0.190753
1700061G19Rik	17	56875477	56888904	+	74.245	0.123603
1700064H15Rik	3	19610368	19628677	-	8.05573	2.83743
1700066B19Rik	18	35703225	35730869	+	25.9018	0.795888
1700066M21Rik	1	57377620	57385423	+	24.107	1.06985
1700067K01Rik	8	84001502	84004770	+	79.5043	0.13153
1700067P10Rik	17	48089632	48090920	+	79.6602	0.0992514
1700069L16Rik	5	113692422	113724772	-	45.5562	0.19867
1700080E11Rik	9	105143342	105145092	-	81.2501	0.0554947
1700086D15Rik	11	65151910	65159891	-	83.1674	0.103171
1700092M07Rik	19	8740718	8741225	+	33.3778	0.144414
1700102P08Rik	9	108392805	108410934	+	83.2972	0.107598
1700109H08Rik	5	3571566	3584356	+	96.4685	0.0461563
1700112E06Rik	14	22019712	23056085	+	24.7395	0.228971
1700113H08Rik	10	87058045	87230589	+	20.1809	0.173506
1700122O11Rik	17	48036745	48038293	-	60.6881	0.640653
1700123L14Rik	6	96164497	96166243	-	88.3944	0.263311
1700123O20Rik	14	54686171	54690742	+	4.12295	0.621351
1700125H20Rik	11	85170404	85181145	+	38.6956	0.36097
1700129C05Rik	14	59133040	59142893	-	87.5552	0.0351201
1810009A15Rik	19	8888853	8890881	+	9.40022	0.712005
1810009J06Rik	6	40964754	40968435	+	81.0412	0.0562941
1810011H11Rik	14	32785963	32817968	+	83.0808	0.132113
1810011O10Rik	8	24437180	24438984	-	27.8744	0.614837
1810013L24Rik	16	8830100	8858916	+	3.06234	2.81669
1810022K09Rik	3	14606284	14611285	-	15.2124	2.09537
1810024B03Rik	2	127186355	127208280	-	29.1454	0.769534
1810026J23Rik	9	21592722	21595970	+	15.3347	0.672665
1810032O08Rik	11	116671660	116675799	+	22.0206	0.823855
1810041L15Rik	15	84379203	84447097	-	25.7661	0.108806
1810043G02Rik	10	77978524	77986905	+	20.2793	1.3281
1810043H04Rik	11	120098928	120100705	+	11.6941	1.55421
1810046K07Rik	9	51289686	51328917	-	80.6463	0.062225
1810055G02Rik	19	3708333	3717881	+	29.2738	1.25513
1810062G17Rik	3	36475937	36482299	+	17.9968	1.99791
1810065E05Rik	11	58421111	58426024	+	72.8728	0.10439
2010003K11Rik	19	4496790	4498583	-	59.391	0.183616
2010005H15Rik	16	36221468	36257444	+	72.8702	0.0165758
2010107E04Rik	12	111961376	111966977	-	17.8383	0.593141
2010109A12Rik	5	93206518	93213475	+	12.0609	1.02126
2010109I03Rik	15	74876987	74897021	-	73.627	0.105762
2010111I01Rik	13	63282142	63326096	+	71.386	0.384603
2010315B03Rik	9	124291804	124312696	-	7.77079	1.04748
2210010C04Rik	6	41030268	41035509	-	80.9698	0.0986161
2210016F16Rik	13	58380046	58385225	-	24.9172	0.588486
2210016L21Rik	5	114942158	114949783	+	63.0063	0.399047
2210407C18Rik	11	58608204	58616075	-	79.5143	0.0492433
2210408I21Rik	13	77135540	77613291	+	12.671	1.56833
2210418O10Rik	2	176226569	176240328	+	0	0
2300002M23Rik	17	35567450	35568952	+	67.8771	0.0463212
2300003K06Rik	11	99836802	99838066	-	77.3612	0.0494722
2310003L06Rik	5	87969459	87972870	+	80.7515	0.112774
2310007B03Rik	1	93151349	93160948	-	80.6875	0.412672
2310009B15Rik	1	138851983	138856852	-	55.6824	0.550577
2310011J03Rik	10	80318254	80320537	-	45.2588	0.623904
2310022A10Rik	7	27553233	27582099	+	28.7576	0.982566
2310022B05Rik	8	124635766	124663369	-	26.2829	0.830657
2310030G06Rik	9	50739691	50746521	-	34.5638	0.245517
2310033P09Rik	11	59208321	59210738	+	24.8284	0.365013
2310034C09Rik	16	88758847	88759792	+	75.2093	0.143515
2310035C23Rik	1	105663861	105755191	+	3.18971	1.56963
2310039H08Rik	17	46772635	46773407	+	12.5678	0.562767
2310050C09Rik	3	92868359	92870216	-	76.5678	0.151444
2310057N15Rik	16	88773179	88774206	-	76.5851	0.109249
2310061N02Rik	16	88707169	88707962	-	79.6771	0.0513386
2310079G19Rik	16	88626786	88627666	-	79.7373	0.0791375
2410002F23Rik	7	44246722	44252319	+	15.3936	1.13513
2410004B18Rik	3	145938014	145944829	+	52.5615	0.769663
2410004P03Rik	12	17003319	17011727	-	39.6616	0.733272
2410015M20Rik	17	56607452	56609771	-	18.626	1.16236
2410016O06Rik	12	83950608	83952953	+	14.2424	0.669658
2410089E03Rik	15	8169106	8271158	+	32.4867	0.892089
2410131K14Rik	5	118245227	118266093	+	9.18868	1.91115
2410137M14Rik	17	36977701	36981237	-	56.5148	0.230899
2410141K09Rik	13	66418114	66441118	-	58.9941	0
2510002D24Rik	16	18836578	18840160	+	45.821	0.632278
2510009E07Rik	16	21649045	21694665	-	21.6993	1.20371
2510039O18Rik	4	147940895	147947314	+	10.5596	0.556073
2610001J05Rik	6	13867735	13871518	-	23.1735	1.16697
2610008E11Rik	10	79064374	79097600	-	21.9693	1.40723
2610020H08Rik	7	119794006	119848943	+	9.64311	1.03423
2610028H24Rik	10	76449081	76461110	+	73.4254	0.142055
2610042L04Rik	14	4334763	4354688	+	3.53084	0
2610301B20Rik	4	10874525	10899425	+	22.2053	1.81828
2610507B11Rik	11	78261752	78290623	+	23.7737	0.857381
2610524H06Rik	5	114821935	114823468	-	67.5625	0.366718
2610528A11Rik	14	37102140	37114022	-	82.7036	0.115922
2610528J11Rik	4	118526999	118530228	+	71.1876	0.108048
2700060E02Rik	14	19811402	19823823	-	19.8795	1.30868
2700081O15Rik	19	7417625	7425904	+	9.52964	1.38019
2700094K13Rik	2	84669215	84670770	-	20.1331	0.459469
2700097O09Rik	12	55045661	55080110	-	7.27933	0.214444
2810004N23Rik	8	124839355	124863029	-	15.0123	1.00371
2810006K23Rik	5	124328089	124341844	+	7.28157	1.89207
2810021J22Rik	11	58867216	58883288	+	54.1747	0.410404
2810417H13Rik	9	65890237	65903266	+	21.6698	0.486949
2810459M11Rik	1	86045863	86055456	+	8.13939	0.257372
2810474O19Rik	6	149309414	149335663	+	42.6358	1.06549
2900011O08Rik	16	13986604	14101500	+	38.4087	0.0804577
2900092C05Rik	7	12512517	12556323	+	78.2437	0.365385
3010026O09Rik	11	50174444	50200115	+	19.6452	0.356408
3110001I22Rik	16	13671929	13678405	+	30.2019	0.790627
3110002H16Rik	18	12168717	12189997	+	8.55421	1.19325
3110009E18Rik	1	120121187	120188189	+	26.5967	1.36303
3110021N24Rik	4	108719649	108781904	+	87.5141	0.0734535
3110035E14Rik	1	9601199	9627143	+	71.6028	0.0578134
3110040N11Rik	7	81782182	81789478	-	28.9009	0.794318
3110079O15Rik	1	87470271	87475482	+	71.2369	0.202395
3300002I08Rik	2	150310935	150362765	-	59.1965	0.664678
3425401B19Rik	14	32659119	32685272	-	58.4054	0.38257
3632451O06Rik	14	49681560	49783383	-	25.973	1.01383
3830406C13Rik	14	12284209	12303231	+	24.1733	0.469983
4833420G17Rik	13	119462759	119486117	+	14.3035	0.907121
4833423E24Rik	2	85483594	85519024	-	70.0796	0.074823
4833427G06Rik	9	51081313	51102078	-	28.0621	1.2223
4833439L19Rik	13	54551218	54565435	-	25.4449	0.605873
4921501E09Rik	17	33064143	33068058	-	71.16	0.0841953
4921504E06Rik	2	19462837	19553914	-	22.7097	0.768507
4921507P07Rik	6	50573302	50596632	-	85.2406	0.854501
4921509C19Rik	2	151470542	151476153	-	75.9137	0
4921513D11Rik	17	79626677	79628681	+	89.6401	0.080055
4921517D22Rik	13	59687402	59694101	-	79.1162	0.0772058
4921524L21Rik	18	6603633	6638966	+	67.8783	0.134586
4921528I07Rik	9	114276683	114317028	-	67.2404	0.0855077
4921530L21Rik	14	95881266	95882775	+	78.4563	0.120331
4921536K21Rik	11	3886088	3895098	-	18.8221	0.812804
4921539E11Rik	4	103230445	103290863	-	74.5737	0.103771
4922502D21Rik	6	129322164	129331796	-	83.9762	0.142295
4930402F06Rik	2	35375562	35397175	-	66.3666	0.304466
4930404H24Rik	2	153492790	153493841	+	11.3589	0.401151
4930407I10Rik	15	82059151	82066538	+	81.3076	0.0603856
4930408O17Rik	12	104865330	104871524	+	57.1625	0.574468
4930412O13Rik	2	9881252	9883921	+	18.3505	1.57574
4930415F15Rik	11	11462094	11515192	+	29.0424	1.43717
4930415O20Rik	15	98571004	98589588	+	88.349	0.221944
4930427A07Rik	12	113156421	113166048	+	28.1029	2.96519
4930430A15Rik	2	111162061	111229602	-	77.8278	0.0753586
4930430F08Rik	10	100572274	100589259	-	29.381	0.821743
4930432K21Rik	8	84148025	84172590	+	40.0401	0.600555
4930435E12Rik	16	38812205	38828749	-	81.6793	0.0886929
4930438A08Rik	11	58274799	58294289	+	74.9335	0.103888
4930444G20Rik	10	22066307	22068079	-	80.7441	0.019716
4930447A16Rik	15	37425554	37440644	+	88.2385	0.218924
4930449A18Rik	3	59777809	59846817	+	85.1647	0.0596439
4930451G09Rik	16	4968936	4978962	+	82.841	0.142085
4930452B06Rik	14	8431192	8666240	-	23.6905	0.613593
4930455H04Rik	3	116968267	116984406	+	57.9017	0.802334
4930467E23Rik	8	19729746	19752236	+	83.6341	0
4930470P17Rik	2	170579418	170602017	-	83.9934	0.123568
4930474N05Rik	14	36094917	36100114	+	63.4755	0.0278992
4930486L24Rik	13	60842621	60864416	-	73.4448	0.149892
4930503B20Rik	3	146645193	146651317	-	87.9813	0.320186
4930503E14Rik	14	44163169	44171371	-	92.2259	0.0112748
4930503L19Rik	18	70453140	70472480	-	22.4237	0.740919
4930504O13Rik	11	58446149	58452923	-	83.1994	0.162589
4930516K23Rik	7	103998800	104137405	-	75.8129	0.0785301
4930519G04Rik	5	114853664	114883880	+	73.6506	0.0827633
4930522H14Rik	4	109505337	109531297	-	79.1213	0.0802338
4930524B15Rik	11	31965592	31979651	+	88.7299	0.10731
4930524J08Rik	5	99979061	99979663	+	9.72435	1.81504
4930535I16Rik	4	123917504	123918022	-	16.9457	0.358546
4930538K18Rik	4	119205107	119218217	-	51.3845	0.210148
4930539E08Rik	17	28896397	28915324	-	68.7225	0.0665171
4930544D05Rik	11	70615848	70616890	+	50.0265	0.554794
4930549C01Rik	4	136610437	136613226	+	77.1094	0.0648029
4930550C14Rik	9	53405286	53432803	+	56.751	0.777562
4930553M12Rik	4	88867882	88868379	-	66.6319	0.289322
4930555G01Rik	14	5050629	5059243	+	81.3855	0
4930556J24Rik	11	3937541	3976778	-	94.0803	0.0773203
4930558K02Rik	1	161942086	161979636	-	68.8746	0.934304
4930562C15Rik	16	4835416	4867621	+	79.3871	0.138945
4930563D23Rik	16	92318763	92321441	-	84.0248	0.0554058
4930563M21Rik	9	55962589	55980914	-	64.8729	0.035647
4930564D02Rik	3	105066844	105078806	+	78.9969	0.130702
4930568D16Rik	2	35354218	35367729	-	76.244	0.102338
4930572O03Rik	5	15652286	15657059	-	66.1304	0
4930578G10Rik	4	42735545	42846248	+	48.629	0
4930578I06Rik	14	63971122	63987780	-	85.4936	0.0859472
4930579G24Rik	3	79629079	79632820	+	9.46359	2.58687
4930583I09Rik	17	64832523	64836071	-	74.3086	0.313274
4930595D18Rik	12	111159850	111184491	-	89.4966	0.121028
4930596D02Rik	14	35809488	35811978	-	68.6646	0.0520713
4931406C07Rik	9	15283337	15306448	-	11.4776	0.765567
4931406P16Rik	7	34236707	34313551	-	18.3548	0.998052
4931408C20Rik	1	26681814	26687460	-	41.9089	0.49096
4931414P19Rik	14	54583663	54605908	-	54.9149	0.351224
4931423N10Rik	2	23207476	23267129	+	82.5281	0.219949
4931428F04Rik	8	105280410	105289528	-	7.11657	1.27857
4931429L15Rik	9	46303361	46319986	-	79.6774	0.106355
4931431F19Rik	7	104127912	104129826	-	84.4494	0.0536922
4931440F15Rik	11	29822395	29825668	-	44.3426	0.111012
4932414N04Rik	2	68656486	68748467	+	84.9941	0.0221105
4932415D10Rik	10	82282116	82285278	-	68.7029	0.0499814
4932442E05Rik	10	118860826	118863542	+	93.5101	0.0840001
4932443I19Rik	8	13705889	13743084	+	69.7257	0.209443
4933402D24Rik	1	63754907	63769267	-	59.4884	0.318674
4933402J07Rik	8	87563853	87589424	+	78.2338	0.0751594
4933402N03Rik	7	131137713	131146314	-	78.3282	0.0788438
4933402N22Rik	5	11918043	11922821	+	78.6675	0
4933402P03Rik	11	69816566	69818465	-	86.7132	0.118529
4933405O20Rik	7	50599190	50600530	+	84.1856	0.555454
4933406M09Rik	1	134385940	134390981	+	85.8867	0.0434823
4933407L21Rik	1	85928483	85940624	+	79.8725	0.0752991
4933408B17Rik	18	34579846	34597468	-	87.0665	0.13114
4933409G03Rik	2	68582413	68616387	+	81.8888	0.0930232
4933411G06Rik	10	51756173	51757194	-	84.5834	0.0691954
4933411K16Rik	19	42052248	42053627	+	80.4904	0.155501
4933412E24Rik	15	60014866	60016618	-	79.3585	0.0310894
4933413G19Rik	6	128375456	128385144	+	84.0928	0.145317
4933414I15Rik	11	50940711	50943765	-	87.0534	0.0813108
4933415F23Rik	1	23100473	23102253	-	85.4542	0.109086
4933416C03Rik	10	116111664	116113917	-	92.5735	0.0763909
4933417A18Rik	13	34924409	34955875	+	75.9193	0.0539587
4933421I07Rik	7	42445462	42448120	-	70.5096	0.0491225
4933425L06Rik	13	105082122	105121782	+	77.5834	0.0999425
4933427I04Rik	4	123859679	123863165	+	76.6434	0.0867177
4933428G20Rik	11	97490783	97500340	-	46.3203	0.273471
4933430I17Rik	4	62525369	62547993	+	9.90554	1.21863
4933434E20Rik	3	90051636	90063341	+	0.958995	0.323256
5031410I06Rik	5	26098668	26105362	-	82.367	0
5031414D18Rik	14	75016027	75052532	+	27.6685	0.381115
5330417C22Rik	3	108455694	108536536	-	18.7314	0.796876
5430401F13Rik	6	131543762	131553763	+	72.58	0.0100333
5430403G16Rik	5	109674545	109691041	-	19.8103	0.206764
5430419D17Rik	7	131174402	131250945	+	70.8517	0.13985
5530400C23Rik	6	133292216	133295792	+	72.7633	0.00513811
5730409E04Rik	4	126609818	126614371	+	25.2596	0.658432
5730455P16Rik	11	80360493	80378034	-	45.657	0.331286
5730507C01Rik	12	18514738	18534191	+	0	0.17579
5730559C18Rik	1	136213531	136234264	-	22.4316	0.613122
5730596B20Rik	6	52177498	52180851	+	28.8866	0.665562
6030419C18Rik	9	58488603	58499742	+	2.72818	0.681706
6030458C11Rik	15	12808177	12824657	-	29.8708	1.68548
6030468B19Rik	11	117797660	117807301	+	76.0914	0.0861064
6430548M08Rik	8	120114152	120165306	+	41.352	1.49987
6430571L13Rik	9	107340602	107352422	+	44.3101	0.933228
6430573F11Rik	8	36457548	36516570	+	13.2644	0.382393
6430628N08Rik	4	115890665	115899227	+	34.1261	0.221179
7420426K07Rik	9	98903119	98904622	+	80.0285	0.107735
7530416G11Rik	15	85492736	85503227	-	89.4564	0.122437
8030411F24Rik	2	148782009	148785937	+	73.8116	0.113096
8030423J24Rik	13	70882948	70884503	+	73.3428	0.0687474
8030462N17Rik	18	77633281	77714010	-	16.9466	1.54077
9030617O03Rik	12	100779057	100896981	+	80.0032	0.982022
9030624G23Rik	12	24044701	24096968	-	18.0423	0.0154143
9030624J02Rik	7	118740226	118842966	+	37.5125	0.337377
9130008F23Rik	17	40875482	40880558	-	16.7658	0.682718
9130011E15Rik	19	45818144	45998488	-	9.70137	0.67379
9130019O22Rik	7	127382260	127387166	-	38.942	0.150925
9130023H24Rik	7	128234458	128238031	-	19.9696	2.26633
9130230L23Rik	5	65979358	66004285	-	83.0001	0.0882246
9130409I23Rik	1	181051237	181060667	+	84.2438	0.0529391
9230106D20Rik	10	19644750	19660801	+	78.2471	0.0697324
9230110C19Rik	9	8021672	8042823	-	44.1013	1.17046
9230110F15Rik	9	35838329	35844150	-	63.8102	0.00513811
9230112D13Rik	14	34511621	34522801	-	78.6774	0.0579084
9230113P08Rik	9	35908423	35910796	+	68.7275	0.0678894
9330159F19Rik	10	29211643	29230779	+	58.6844	0.210288
9330182O14Rik	15	40142188	40148689	+	79.6957	0.0692636
9430007A20Rik	4	144519822	144529353	+	75.4746	0.0494215
9430015G10Rik	4	156109982	156127265	+	32.571	2.56894
9430016H08Rik	1	57406328	57417953	+	8.05371	0.446685
9430020K01Rik	18	4634929	4682868	+	42.1642	0.646632
9430038I01Rik	7	137375574	137410762	-	23.2607	2.54928
9430069I07Rik	15	34349176	34356421	-	86.5866	0.0949068
9530002B09Rik	4	122689275	122705129	+	76.7688	0.0610092
9530053A07Rik	7	28129816	28164795	+	77.682	0.0943337
9530068E07Rik	11	52396428	52408728	+	23.2166	0.644017
9530077C05Rik	9	22411577	22444677	+	30.5257	1.30168
9630041A04Rik	9	101938481	101943219	+	74.505	0.135379
9830107B12Rik	17	48125605	48146307	-	68.7735	0.0495717
9930012K11Rik	14	70154405	70159502	-	24.6243	0.809004
9930022D16Rik	11	109413917	109420405	+	78.6405	0.11525
a	2	154791402	155051012	+	6.00059	2.35501
A130010J15Rik	1	193168046	193177832	+	80.0417	0.106052
A1bg	15	60917589	60921270	-	79.5745	0.0216032
A1cf	19	31868761	31949406	+	83.7748	0.0820529
A230046K03Rik	10	83543941	83596469	+	6.22201	1.03235
A230050P20Rik	9	20868642	20874307	+	59.8773	0.208138
A230065H16Rik	12	111406809	111412090	+	74.4506	0.176504
A3galt2	4	128755364	128769298	+	74.1572	0.148721
A430005L14Rik	4	153957237	153961925	+	7.08367	1.63993
A430033K04Rik	5	138622859	138652414	+	32.0398	1.4109
A430078G23Rik	8	3353415	3390299	+	73.6126	0.0757828
A430089I19Rik	5	94302519	94306796	-	66.5458	0
A430105I19Rik	2	118754158	118762661	-	47.8631	0.916324
A4galt	15	83226726	83251774	-	38.4498	0.307072
A4gnt	9	99612502	99622367	+	85.5718	0.107483
A530016L24Rik	12	112489448	112499927	+	80.9371	0.16967
A530064D06Rik	17	48151896	48167257	-	0	0
A530084C06Rik	13	31556134	31559333	-	2.52342	0.610746
A530099J19Rik	13	19727417	19732951	-	79.6033	0.105152
A630023A22Rik	14	34051132	34102754	-	62.9803	0.570318
A630076J17Rik	3	107230614	107234723	+	67.9399	0.0880011
A730017C20Rik	18	59062248	59076962	+	58.8397	0.139526
A730049H05Rik	6	92816478	92847174	+	69.4353	0.20208
A730061H03Rik	14	55559942	55560406	-	11.5745	2.27475
A830005F24Rik	13	48513570	48514859	+	45.7973	0.611904
A830010M20Rik	5	107497378	107511207	+	71.2175	0.160403
A830018L16Rik	1	11414105	11975901	+	37.1317	0.863403
A830031A19Rik	11	24048955	24075054	-	20.6526	0.858181
A930004D18Rik	2	18025193	18037737	-	84.7895	0.316249
A930009A15Rik	10	115569986	115582448	+	78.2379	0.0573173
A930017K11Rik	17	25946387	25952565	-	10.6727	0.160309
A930018P22Rik	2	104122769	104124749	+	15.2379	1.48731
A930033H14Rik	10	69209762	69213098	-	14.5055	0.953355
AA386476	8	47675391	47685239	+	3.88228	3.03289
AA467197	2	122636986	122641191	+	30.6983	0.112893
AA986860	1	130731976	130744622	+	70.2195	0.171911
Aaas	15	102338247	102350759	-	17.5819	0.649036
Aacs	5	125475814	125517410	+	24.8146	0.862592
Aadac	3	60025717	60040160	+	85.4762	0.0554582
Aadacl2	3	60006743	60025420	+	69.0777	0.161319
Aadacl3	4	144453771	144463756	-	66.9745	0.138471
Aaed1	13	64291836	64312710	-	6.73696	1.17904
Aagab	9	63602655	63641889	+	21.3422	1.05526
Aak1	6	86849517	87003223	+	12.2662	0.893462
Aamp	1	74279840	74284738	-	12.326	2.05768
Aanat	11	116586432	116597680	+	53.4531	0.0655121
Aar2	2	156547584	156568972	+	24.9642	0.226688
Aard	15	52040107	52045722	+	55.6537	0.231359
Aars	8	111033144	111057664	+	53.4342	0.0460602
Aars2	17	45506841	45520842	+	55.7041	0.39359
Aarsd1	11	101406839	101417615	-	27.5903	0.170143
Aasdhppt	9	4294793	4309494	-	7.69039	3.54518
Aass	6	23072173	23132986	-	58.3174	0.294678
Aatf	11	84422855	84513522	-	8.9364	1.0781
AB124611	9	21526176	21545333	+	72.6392	0.111671
Abat	16	8513429	8621568	+	26.5813	1.278
Abca1	4	53030787	53159895	-	17.9563	0.687697
Abca12	1	71242276	71414910	-	86.1111	0.0938314
Abca13	11	9191942	9684259	+	72.7846	0.139983
Abca17	17	24264259	24351029	-	13.0454	1.16093
Abca2	2	25428703	25448540	+	19.5659	0.86704
Abca4	3	122044443	122180123	+	45.9221	0.428884
Abca6	11	110176820	110251776	-	76.1889	0.231599
Abca7	10	79996494	80015572	+	20.2356	0.561013
Abca8a	11	110025634	110095978	-	70.8055	0.14294
Abca8b	11	109932190	109995845	-	35.097	0.494819
Abca9	11	110100749	110168196	-	63.7043	0.313362
Abcb10	8	123952459	123983122	-	7.03572	0.633929
Abcb11	2	69238282	69342614	-	85.7166	0.0861754
Abcb1a	5	8660077	8748575	+	27.4398	0.22459
Abcb1b	5	8798147	8866315	+	31.1489	0.749299
Abcb5	12	118867824	118966421	-	75.7815	0.0883857
Abcb6	1	75171717	75180392	-	18.5021	0.555634
Abcb9	5	124061530	124095798	-	29.5956	1.01296
Abcc2	19	43782192	43840740	+	88.2207	0.0662927
Abcc4	14	118482692	118706219	-	24.8026	0.831729
Abcc5	16	20331303	20426394	-	16.2951	0.864765
Abcc6	7	45967555	46030302	-	65.2483	0.0830845
Abcc8	7	46104523	46180033	-	29.2626	0.210712
Abcd2	15	91145884	91191807	-	27.1907	1.14852
Abcd4	12	84602531	84617466	-	45.0157	0.888583
Abce1	8	79683462	79711740	-	8.02357	0.903917
Abcf1	17	35956819	35969761	-	14.4687	1.35825
Abcf2	5	24565345	24577467	-	17.4099	1.72057
Abcf3	16	20548577	20561379	+	23.8443	0.904779
Abcg1	17	31057698	31115777	+	18.9735	0.24041
Abcg2	6	58584523	58695676	+	84.1769	0.0252809
Abcg3	5	104935057	104982718	-	82.2672	0.0866395
Abcg4	9	44273188	44288615	-	14.4393	0.120725
Abcg5	17	84658234	84683011	-	78.9435	0.142653
Abcg8	17	84676302	84700333	+	54.3485	0.299865
Abhd1	5	30950066	30955091	+	17.6647	1.36845
Abhd10	16	45729725	45742955	-	31.9404	0.966494
Abhd12b	12	70154142	70183887	+	81.2004	0.110476
Abhd14a	9	106440054	106447678	-	15.696	1.61336
Abhd14b	9	106447788	106452922	+	14.1445	1.187
Abhd15	11	77515121	77538607	+	8.74426	1.13663
Abhd16a	17	35089263	35102987	+	20.8908	0.702823
Abhd16b	2	181493206	181494980	+	74.794	0.132915
Abhd17a	10	80583654	80590341	-	17.568	0.828458
Abhd17b	19	21653309	21685637	+	17.7763	3.03846
Abhd17c	7	84109356	84151893	-	11.3106	1.41731
Abhd18	3	40894145	40938138	+	15.4094	0.22062
Abhd3	18	10644411	10706771	-	7.34645	0.657248
Abhd5	9	122351608	122381524	+	23.5532	1.05145
Abhd8	8	71456700	71463657	-	13.335	2.43811
Abi2	1	60409619	60481158	+	17.3144	0.854643
Abi3bp	16	56477846	56690128	+	56.7168	0.589935
Abl1	2	31688376	31804227	+	16.8736	1.15707
Abl2	1	156558786	156649568	+	33.2942	0.976543
Ablim2	5	35757880	35884973	+	11.7548	0.67776
Abra	15	41865293	41869720	-	76.5027	0.141842
Abracl	10	18011263	18023252	-	33.3623	0.54478
Abt1	13	23421539	23423866	-	33.0058	1.28339
Abtb2	2	103566310	103718423	+	1.72353	1.23719
Acaa1a	9	119339676	119350299	+	13.1352	0.418584
Acaa1b	9	119148023	119157093	-	27.4353	0.493874
Acaca	11	84129672	84401651	+	33.7326	0.966089
Acacb	5	114146535	114250761	+	63.9802	0.0922166
Acad11	9	104063377	104127656	+	15.8722	0.940478
Acad12	5	121596775	121618938	-	23.6108	0.53847
Acad8	9	26974135	26999566	-	8.96677	1.67021
Acadl	1	66830839	66863277	-	14.2889	0.692099
Acadsb	7	131410601	131448944	+	15.3876	1.80399
Acan	7	79053483	79115099	+	20.9808	0.333271
Acap2	16	31092413	31201238	-	7.93554	1.15455
Acap3	4	155891875	155907251	+	7.82528	1.12971
Acat1	9	53580522	53610382	-	40.4428	0.834446
Acat2	17	12942890	12960747	-	24.3938	0.977094
Acat3	17	12923833	12940402	-	27.6621	0.616606
Acbd3	1	180726043	180754204	+	13.813	1.04159
Acbd4	11	103101682	103112200	+	12.8108	0.654591
Acbd6	1	155558120	155691330	+	44.5437	0.456729
Acbd7	2	3336168	3340993	+	41.1136	0.572886
Accsl	2	93855361	93869157	-	76.1544	0.261547
Acd	8	105698159	105701095	-	23.4969	1.00405
Ace	11	105967945	105989964	+	32.4001	0.192117
Ace3	11	105994675	106005443	+	86.1014	0.0602986
Acer1	17	56953490	56982126	-	69.8589	0.103923
Acer2	4	86874396	86934822	+	16.113	0.664772
Ache	5	137287519	137294466	+	6.39144	0.331053
Ackr1	1	173331886	173333750	-	66.7684	0.119519
Ackr2	9	121898464	121911064	+	75.5857	0.0938324
Ackr3	1	90203980	90216751	+	22.3956	0.67603
Acly	11	100476353	100528000	-	7.7912	1.18303
Acmsd	1	127729413	127767978	+	75.1253	0.0882145
Acnat2	4	49379840	49408151	-	73.3324	0
Aco1	4	40143081	40198338	+	20.1912	2.6268
Aco2	15	81872309	81915133	+	11.6938	0.538427
Acod1	14	103046977	103056573	+	71.6569	0.154125
Acot1	12	84009502	84017670	+	23.1027	0.557144
Acot10	15	20665219	20666750	-	84.5814	0.0840195
Acot12	13	91741512	91786148	+	41.3029	0.502902
Acot13	13	24817948	24831517	-	8.01432	1.37873
Acot2	12	83987861	83993873	+	28.5596	1.00905
Acot3	12	84052144	84059565	+	29.9971	0.0534977
Acot4	12	84038379	84044723	+	31.8371	0.159258
Acot5	12	84069325	84076020	+	30.8809	0.162278
Acot6	12	84100654	84111349	+	19.7857	0.137391
Acot7	4	152178134	152271852	+	14.3218	1.23148
Acox1	11	116171888	116199045	-	49.4128	0.864264
Acox3	5	35583040	35615352	+	18.6978	0.849277
Acp1	12	30893326	30911612	-	5.57069	1.09023
Acp2	2	91202885	91214098	+	21.594	0.792661
Acp5	9	22126731	22135746	-	72.2406	0.738764
Acp6	3	97158777	97177299	+	11.9002	1.08886
Acpp	9	104288316	104337728	-	38.1808	0.589714
Acpt	7	44252148	44257378	-	79.4087	0.165912
Acr	15	89568326	89574585	+	85.4889	0.0485903
Acrbp	6	125049689	125063267	+	65.3178	0.13504
Acrv1	9	36693220	36698843	+	80.1481	0.0885089
Acsbg1	9	54604877	54661870	-	74.9331	0.0839489
Acsbg2	17	56843103	56874447	-	80.1913	0.121732
Acsf2	11	94557102	94601871	-	54.1222	0.518628
Acsf3	8	122775505	122817880	+	37.0509	0.206757
Acsl3	1	78657825	78707743	+	14.8169	1.5044
Acsl5	19	55253369	55296627	+	33.3761	0.222717
Acsl6	11	54303798	54364756	+	34.8716	0.200819
Acsm4	7	119690026	119714565	+	78.1122	0.0690612
Acss2	2	155517948	155585724	+	15.4183	0.84586
Acss3	10	106965082	107123668	-	24.7557	0.439473
Acta1	8	123891767	123894736	-	36.4536	0.173418
Acta2	19	34241090	34255336	-	31.4937	1.6849
Actb	5	142903115	142906754	-	6.52155	1.10969
Actbl2	13	111255013	111257749	+	89.8087	0.0562942
Actg1	11	120345690	120348542	-	2.29681	2.2426
Actg2	6	83512905	83536265	-	71.9338	0.272326
Actl10	2	154551776	154553276	+	57.5534	0.295545
Actl11	9	107928469	107932461	+	78.9037	0.200224
Actl6a	3	32706298	32726973	+	72.0425	0.0351034
Actl6b	5	137553517	137569582	+	22.9501	0.167642
Actl7a	4	56743413	56744925	+	90.9261	0.093221
Actl7b	4	56740005	56741443	-	89.4356	0.0857308
Actl9	17	33432896	33434268	+	82.9481	0.0741583
Actn1	12	80167542	80260371	-	4.13612	1.63521
Actn2	13	12269426	12340760	-	78.5375	0.505195
Actn4	7	28893248	28962340	-	8.9562	0.818443
Actr10	12	70937857	70964718	+	6.12875	0.651599
Actr1a	19	46376814	46395735	-	6.70045	1.8667
Actr2	11	20062304	20112913	-	0.815475	1.39237
Actr3b	5	25759997	25850688	+	14.122	0.96506
Actr5	2	158624888	158639211	+	21.8449	0.76827
Actr6	10	89711973	89732295	-	17.5888	1.02911
Actr8	14	29978337	29993221	+	60.5423	0.567291
Actrt2	4	154666433	154667867	-	84.4713	0.149833
Actrt3	3	30597073	30599939	-	24.618	1.26272
Acvr1b	15	101174067	101213679	+	20.8607	0.814761
Acvr1c	2	58267453	58357895	-	41.1267	0.31245
Acvr2a	2	48814109	48903269	+	3.03367	1.67984
Acvr2b	9	119402444	119433501	+	4.55654	1.37926
Acvrl1	15	101128522	101145336	+	26.1092	0.267306
Acy1	9	106432981	106438319	-	19.4492	1.53849
Acy3	19	3986661	3990007	+	70.6981	0.221872
Acyp2	11	30505991	30649587	-	22.6272	0.503491
Ada	2	163726584	163750239	-	21.3587	0.292126
Adad1	3	37063527	37121930	+	72.9655	0.0705886
Adad2	8	119612747	119616926	+	80.5277	0.198654
Adam10	9	70678997	70780229	+	13.6452	1.04613
Adam11	11	102761439	102780262	+	56.2765	0.180525
Adam18	8	24602246	24674755	-	73.2826	0.0826983
Adam19	11	46055992	46147343	+	6.92515	0.518048
Adam1b	5	121500098	121503435	-	75.6705	0.0823305
Adam2	14	66027329	66077733	-	64.1261	0.10193
Adam20	8	40793273	40797303	+	73.4567	0.00879966
Adam21	12	81558584	81568474	-	92.9027	0.096193
Adam23	1	63445891	63596276	+	32.7017	0.380071
Adam25	8	40752208	40756176	+	40.2067	0
Adam26a	8	43568278	43576707	-	81.3569	0.0473552
Adam28	14	68606027	68655842	-	79.9903	0.0547781
Adam29	8	55870912	55906948	-	74.1055	0.105093
Adam32	8	24836140	24948804	-	77.1514	0.131842
Adam4	12	81419443	81421946	-	94.1054	0.023975
Adam6a	12	113543908	113546465	+	77.0893	0.0102762
Adam6b	12	113489511	113492057	+	82.4689	0.0754686
Adam7	14	68497336	68533689	-	84.0001	0.0686496
Adamts1	16	85793827	85803113	-	0.45644	1.47257
Adamts10	17	33524204	33553782	+	18.1001	0.536167
Adamts12	15	11064790	11346867	+	11.8351	0.607072
Adamts13	2	26973416	27009628	+	47.3858	0.0857001
Adamts14	10	61197112	61273438	-	20.8066	0.662528
Adamts15	9	30899155	30922452	-	13.8523	0.574351
Adamts16	13	70727802	70841811	-	29.062	0.195335
Adamts17	7	66839735	67153171	+	22.4139	1.12035
Adamts18	8	113697126	113848615	-	21.7635	0.336151
Adamts19	18	58836764	59053678	+	12.4558	0.452667
Adamts2	11	50602084	50807573	+	8.48067	0.974608
Adamts3	5	89677087	89883334	-	33.7881	0.841012
Adamts4	1	171250421	171260637	+	18.8162	0.527542
Adamts5	16	85858170	85901125	-	34.5989	0.587493
Adamts6	13	104287873	104494763	+	0.471292	0.720739
Adamts7	9	90163069	90208071	+	7.5516	1.1542
Adamts8	9	30942562	30963838	+	20.6908	0.355096
Adamts9	6	92772699	92943492	-	9.42392	1.09935
Adamtsl2	2	27079379	27108981	+	31.9914	0.485649
Adamtsl3	7	82335694	82614450	+	13.7008	0.386439
Adamtsl4	3	95676201	95687917	-	10.4802	1.47998
Adap2	11	80154105	80178958	+	24.6767	0.725189
Adarb2	13	8202866	8768747	+	16.3357	0.491196
Adat1	8	111966908	111992302	-	38.6949	0.697003
Adat2	10	13552894	13563376	+	5.8661	0.307267
Adat3	10	80602880	80607654	+	31.4157	0.753473
Adck1	12	88360554	88461719	+	26.4065	1.21403
Adck2	6	39573873	39588769	+	34.1959	0.783709
Adcy1	11	7063489	7178506	+	6.26988	0.244194
Adcy10	1	165485183	165576774	+	91.4586	0.100095
Adcy2	13	68620043	68999541	-	20.0192	0.821395
Adcy4	14	55769058	55784042	-	19.4265	0.219678
Adcy6	15	98589994	98607633	-	67.2076	0.591082
Adcy7	8	88272403	88329961	+	37.0117	0.434427
Adcy8	15	64699042	64922296	-	3.41068	0.565175
Adcyap1	17	93199422	93205485	+	10.5808	0.122738
Adcyap1r1	6	55451978	55501451	+	19.3825	0.250837
Add1	5	34573664	34632308	+	15.062	1.25272
Adgra1	7	139834174	139878088	+	25.1584	1.48273
Adgra2	8	27085583	27123436	+	1.39198	0.849634
Adgrb1	15	74516195	74589465	+	5.13334	0.559351
Adgrb2	4	129984870	130022633	+	3.49449	0.439567
Adgrd1	5	129096750	129204599	+	67.1892	0.317235
Adgre1	17	57358686	57483529	+	80.0414	0.0618238
Adgre4	17	55749984	55853662	+	63.6023	0.0695355
Adgre5	8	83723251	83741326	-	29.1619	0.48319
Adgrf1	17	43270329	43324737	+	78.3058	0.143258
Adgrf2	17	42708936	42742179	-	53.638	0.115588
Adgrf3	5	30193431	30205722	-	69.4259	0.0778832
Adgrf4	17	42656891	42692284	-	71.1208	0.142657
Adgrf5	17	43389466	43459557	+	83.2442	0.0715349
Adgrg1	8	94977109	95014208	+	36.2024	0.177887
Adgrg3	8	95017692	95045247	+	74.0487	0.120282
Adgrg5	8	94923694	94943280	+	69.8263	0.253922
Adgrg7	16	56724609	56795855	-	61.6342	0.0776608
Adgrl1	8	83900105	83941954	+	2.69606	1.86883
Adgrl3	5	81020138	81825133	+	5.92905	1.05249
Adgrl4	3	151437887	151545086	+	54.7634	0.148519
Adgrv1	13	81095068	81633154	-	58.3232	0.889782
Adh1	3	138260991	138290698	+	81.1153	0.0636411
Adh4	3	138415466	138430892	+	73.5561	0.791053
Adh5	3	138443093	138455499	+	15.5092	1.53932
Adh6a	3	138313286	138331134	+	73.8817	0.0450944
Adhfe1	1	9547948	9580673	+	35.7655	0.398274
Adi1	12	28675231	28682175	+	35.8723	0.527297
Adig	2	158502612	158508198	+	63.6003	0.195172
Adipoq	16	23146536	23158028	+	80.7275	0.169743
Adipor1	1	134415378	134433351	+	13.5322	1.27515
Adipor2	6	119353150	119417704	-	52.6231	0.0865463
Adk	14	21052574	21448568	+	9.30505	1.2181
Adm	7	110627661	110629820	+	7.53182	0.447234
Adm2	15	89322972	89324728	+	40.8516	0.213922
Adnp2	18	80126311	80151482	-	18.8644	2.09897
Ado	10	67544512	67548955	-	9.90751	1.52329
Adora1	1	134199225	134235431	-	22.3302	0.261515
Adora2a	10	75316943	75334788	+	19.9833	0.439332
Adora2b	11	62248984	62266453	+	12.9685	0.502368
Adora3	3	105870858	105908926	+	70.6979	0.0898245
Adpgk	9	59291572	59316199	+	9.35502	1.27706
Adprh	16	38445399	38452689	-	26.9317	1.21404
Adprhl1	8	13221663	13254162	-	77.515	0.291533
Adprm	11	67037905	67052594	-	17.5735	1.18888
Adra1a	14	66635251	66733462	+	10.2111	0.224332
Adra1b	11	43774606	43901210	-	84.8101	0.0711781
Adra1d	2	131545850	131562283	-	15.7907	0.994214
Adra2a	19	54045182	54048982	+	11.2076	1.29237
Adra2b	2	127363208	127367221	+	14.5177	0.453403
Adrb1	19	56722372	56724862	+	3.26824	0.470608
Adrb2	18	62177817	62179959	-	34.3778	1.17202
Adrm1	2	180171485	180176286	+	21.5666	1.91762
Adsl	15	80948490	80970947	+	9.69773	0.798387
Adss	1	177762962	177796511	-	10.7065	2.4109
Adtrp	13	41763148	41847684	-	77.0568	0.106057
Aebp1	11	5861947	5872088	+	14.5013	0.856592
Aen	7	78895854	78911209	+	23.0479	1.34091
Aes	10	81559494	81566362	+	44.4012	0.228476
AF067061	13	120263114	120264517	+	71.6134	0
AF067063	13	119827961	119830216	-	0	0
AF529169	9	89587216	89623125	-	4.44623	0.738794
Afap1	5	35893319	36003923	+	9.22346	1.00162
Afap1l2	19	56912361	57008228	-	34.1235	0.430762
Aff4	11	53350833	53421830	+	8.74885	1.16719
Afg3l1	8	123477903	123503916	+	17.092	0.511835
Afmid	11	117825924	117839908	+	18.8263	1.08053
Agap1	1	89454806	89897617	+	7.0601	1.06242
Agap2	10	127078907	127093169	+	11.1861	0.156088
Agap3	5	24452177	24502047	+	5.96399	0.936938
Agbl2	2	90782727	90834437	+	48.5917	0.4454
Agbl3	6	34780432	34859459	+	17.0516	0.944172
Agbl5	5	30888694	30906965	+	5.22341	3.22878
Ager	17	34597862	34600936	+	65.6023	0.0468602
Agfg1	1	82839483	82901182	+	28.3169	0.721277
Agfg2	5	137650463	137684726	-	61.5188	1.22818
Aggf1	13	95350683	95375352	-	14.5582	0.857473
Agmat	4	141746672	141759263	+	43.959	0.0808087
Agmo	12	37241641	37582202	+	73.5455	0.146974
Ago1	4	126435012	126468583	-	28.6809	0.925851
Ago2	15	73095844	73184840	-	3.05781	1.65802
Ago4	4	126489541	126533472	-	37.0045	0.494604
Agpat1	17	34604262	34613449	+	5.42303	2.55671
Agpat4	17	12118704	12219645	+	14.2664	0.369536
Agpat5	8	18846277	18891361	+	7.44975	1.69633
Agps	2	75832177	75931350	+	16.0206	0.870132
Agr2	12	35992907	36004087	+	71.7654	0.131785
Agr3	12	35925620	35949736	+	78.9991	0.1159
Agtr1a	13	30336441	30382867	+	33.4395	0.442734
Agtr1b	3	20314473	20367177	-	45.2869	0.325596
Agtrap	4	148077061	148088031	-	32.3651	0.635911
Agxt	1	93135240	93145421	+	79.4336	0.155499
Agxt2	15	10358532	10410153	+	83.5986	0.0875844
Ahctf1	1	179744894	179803680	-	5.75496	1.85178
Ahcy	2	155059310	155074497	-	18.4193	0.817038
Ahcyl2	6	29768011	29912310	+	10.4731	0.695122
Ahnak	19	8989284	9076919	+	2.103	1.18674
Ahr	12	35497974	35535038	-	26.4211	0.50841
Ahrr	13	74211118	74292331	-	48.9211	0.400304
Ahsa1	12	87266746	87273997	+	17.2511	2.12234
Ahsg	16	22892042	22899438	+	86.6623	0.0698548
AI314180	4	58798911	58912749	-	4.3698	0.671963
AI464131	4	41495604	41503076	-	49.8962	0.938048
AI481877	4	59043753	59138983	-	87.6711	0.0556408
AI593442	9	52673044	52679429	-	12.1938	0.295483
AI597479	1	43098710	43115947	+	14.5921	1.69876
AI606181	19	41593363	41596158	+	73.6731	0.702848
AI607873	1	173723683	173741747	-	81.0377	0.275265
AI661453	17	47436615	47470638	+	23.1783	0.110269
AI837181	19	5425157	5427313	+	31.3543	1.13477
AI846148	19	7356464	7383026	-	8.4826	1.06875
Aicda	6	122553801	122564180	+	53.5726	0.0602159
Aida	1	183296590	183325476	+	9.80654	0.285422
Aif1l	2	31950139	31973442	+	35.2867	0.976988
Aifm3	16	17489611	17507485	+	37.904	0.182799
Aim1l	4	134065912	134092504	+	43.103	0.130983
Aim2	1	173350879	173466040	+	54.5933	0.239879
Aip	19	4114446	4125858	-	15.2033	1.02838
Ajap1	4	153373221	153482811	-	2.64753	0.678568
Ajuba	14	54567469	54577661	-	1.26101	0.795928
Ak1	2	32621758	32635058	+	56.7135	0.362497
AK157302	13	21495223	21497146	+	91.8384	0.0480485
Ak2	4	128991958	129011529	+	30.2441	0.0832539
Ak3	19	29020833	29047961	-	34.7413	0.492945
Ak4	4	101419277	101466995	+	27.6059	0.349455
Ak6	13	100650979	100666359	+	7.63137	0.807986
Ak7	12	105705982	105782447	+	57.7162	0.205881
Ak8	2	28700164	28813165	+	30.5252	0.723702
Ak9	10	41303980	41434534	+	17.6906	1.36948
Akain1	17	69439326	69489233	+	23.5754	0.651001
Akap10	11	61871307	61930252	-	30.2751	0.907793
Akap11	14	78492246	78536808	-	12.1515	1.1951
Akap12	10	4266329	4359468	+	29.1661	0.649341
Akap13	7	75455534	75754609	+	2.90501	1.39747
Akap2	4	57717657	57896982	+	72.0187	0.114857
Akap3	6	126853098	126874308	+	66.2177	0.0954973
Akap5	12	76324891	76334153	+	44.5097	0.351338
Akap6	12	52699383	53151015	+	57.29	0.141183
Akap8	17	32303676	32321153	-	9.1971	1.62849
Akap8l	17	32321425	32350581	-	9.4245	1.65797
Akap9	5	3928054	4081310	+	31.5896	0.38307
Akip1	7	109703690	109712189	+	32.6711	0.62537
Akirin1	4	123734559	123750345	-	3.94585	1.06417
Akirin2	4	34550937	34566908	+	11.093	1.32456
Akna	4	63367125	63403354	-	54.8364	0.842733
Aknad1	3	108739658	108782309	+	64.4533	0.123979
Akp3	1	87124973	87127912	+	83.1914	0.0511538
Akr1a1	4	116636510	116651680	-	16.247	0.50935
Akr1b10	6	34384218	34396950	+	14.1657	0.402664
Akr1b7	6	34412334	34423142	+	73.8994	0.0946651
Akr1b8	6	34354119	34368463	+	68.6092	0.441732
Akr1c12	13	4268172	4279433	-	75.7476	0.0671908
Akr1c14	13	4049011	4090422	+	77.4368	0.262723
Akr1c20	13	4486972	4523344	-	77.5692	0.52181
Akr1c21	13	4574075	4586541	+	81.0417	0.107738
Akr1d1	6	37530173	37568815	+	84.7115	0.0314137
Akr1e1	13	4590757	4609174	-	38.717	1.17226
Akr7a5	4	139310744	139318426	+	6.8724	1.02586
Akt1s1	7	44848991	44855421	+	3.68117	1.64821
Akt2	7	27591552	27640826	+	27.9139	0.694788
Alcam	16	52248996	52454074	-	10.2223	0.334396
Aldh1a1	19	20601961	20643462	+	74.8527	0.141317
Aldh1a2	9	71215789	71296243	+	13.6831	0.407448
Aldh1a3	7	66390890	66427517	-	17.3761	0.559302
Aldh1a7	19	20692953	20727562	-	84.2717	0.159229
Aldh1b1	4	45799022	45804604	+	38.1247	0.435464
Aldh1l1	6	90486427	90600203	+	77.5127	0.0932339
Aldh1l2	10	83487450	83534140	-	30.6387	0.570582
Aldh2	5	121566027	121593824	-	34.4356	0.599846
Aldh3a1	11	61207537	61218421	+	79.508	0.0816094
Aldh3b1	19	3913493	3929761	-	70.852	0.292114
Aldh3b2	19	3972328	3981645	+	78.088	0.0642965
Aldh3b3	19	3958645	3972103	+	76.0092	0.0675348
Aldh4a1	4	139622866	139649690	+	39.6866	1.35289
Aldh5a1	13	24907579	24937661	-	28.7671	0.640572
Aldh6a1	12	84430723	84450950	-	11.9959	2.33895
Aldh8a1	10	21377291	21396585	+	76.8592	0.101372
Aldh9a1	1	167349991	167368532	+	43.5079	0.910887
Aldoa	7	126795234	126809108	-	45.4071	0.607436
Aldoart1	4	72850583	72852632	-	90.2311	0.0494832
Aldoart2	12	55565239	55566896	+	81.2323	0.187874
Aldob	4	49535995	49549546	-	82.6559	0.0943264
Aldoc	11	78322968	78327781	+	62.2378	0.224343
Alg10b	15	90224311	90230554	+	51.1907	1.24653
Alg11	8	22060721	22071627	+	15.7132	2.21728
Alg3	16	20605451	20610768	-	13.5299	1.68969
Alg5	3	54735539	54751318	+	12.6918	1.39824
Alg6	4	99715664	99763460	+	27.8712	1.18355
Alg8	7	97371606	97392185	+	14.518	0.525927
Alg9	9	50775019	50843542	+	21.3947	0.208546
Alk	17	71869442	72603709	-	6.42548	0.966741
Alkbh4	5	136136146	136141615	+	10.7934	0.745734
Alkbh5	11	60536381	60558512	+	5.0616	0.183132
Alkbh6	7	30308717	30314304	+	29.9745	1.21805
Alkbh8	9	3335478	3387050	+	36.8854	1.06335
Allc	12	28553755	28582523	-	76.2414	0.116236
Alms1	6	85587531	85702753	+	19.319	0.803691
Alox12	11	70241457	70255353	-	24.4641	0.141573
Alox12b	11	69156989	69169792	+	41.7018	0.247282
Alox12e	11	70315610	70322628	-	48.8794	0.0832876
Alox15	11	70344152	70352031	-	37.4746	0.0779936
Alox5	6	116410077	116461178	-	20.0846	0.238351
Alox8	11	69183932	69197843	-	32.3632	0.0861484
Aloxe3	11	69125896	69149115	+	32.1923	1.98669
Alpi	1	87098002	87101606	-	81.1383	0.0976275
Alpk3	7	81057600	81105612	+	44.3969	0.139431
Alpl	4	137741733	137796384	-	26.9991	0.263633
Als2	1	59162926	59237231	-	8.06254	1.10024
Als2cl	9	110879870	110900530	+	74.2321	0.37665
Als2cr11	1	59050506	59094900	-	87.7997	0.063587
Als2cr11b	1	58997315	59006218	-	80.3866	0.0638621
Als2cr12	1	58646903	58695989	-	82.4824	0.0622237
Alx1	10	103007846	103029054	-	4.50915	0.36716
Alx3	3	107595031	107605776	+	11.3162	0.194723
Alx4	2	93642384	93681339	+	12.3944	0.285673
Alyref	11	120592121	120598365	-	7.93956	1.21085
Alyref2	1	171503478	171504750	+	5.13185	3.93216
Amacr	15	10981756	10996624	+	19.4109	0.793205
Ambra1	2	91730134	91918849	+	22.2537	0.344094
Amd1	10	40287458	40302188	-	4.69115	1.1901
Amd2	10	35708691	35711891	-	89.9523	0.0359668
Amdhd1	10	93523338	93540033	-	43.5904	0.476753
Amer2	14	60378286	60381003	+	15.8055	0.426667
Amer3	1	34579657	34590944	+	12.5071	0.365282
Amfr	8	93971588	94012663	-	17.1857	0.962607
Amh	10	80805248	80807648	+	46.3695	0.112794
Amhr2	15	102445367	102454630	+	81.1256	0.114318
Amica1	9	45079183	45108530	+	76.7399	0.0922578
Amigo1	3	108186350	108192286	+	60.1626	0.235387
Amigo2	15	97244074	97247287	-	47.8569	0.887607
Amigo3	9	108053159	108055701	+	73.2291	0.832721
Ammecr1l	18	31759824	31784071	+	20.0587	1.51532
Amn	12	111271111	111276426	+	31.1822	0.175758
Amn1	6	149157147	149188712	-	36.3014	1.3687
Amotl2	9	102716672	102733418	+	6.37648	0.67222
Ampd1	3	103074014	103099720	+	80.5616	0.141632
Ampd3	7	110768206	110812405	+	25.5459	0.084927
Amt	9	108296853	108302302	+	65.891	0.117555
Amtn	5	88376108	88385916	+	63.7876	0.102803
Amy2a1	3	113529403	113532428	-	75.3833	0.0383139
Amy2a2	3	113345055	113356658	-	0	0
Amy2a3	3	113312455	113324052	-	0	0
Amy2a4	3	113279843	113291449	-	0	0
Amy2a5	3	113247178	113258837	-	0	0
Amz1	5	140724127	140761439	+	75.5969	0.142907
Amz2	11	109425976	109452813	+	21.2035	1.71275
Anapc1	2	128610104	128687391	-	32.991	0.761306
Anapc10	8	79711820	79779059	+	7.3681	1.23615
Anapc11	11	120598421	120608198	+	6.5783	1.1681
Anapc13	9	102626296	102634425	+	23.9397	1.53069
Anapc16	10	59987409	60003135	-	29.8133	1.10087
Anapc2	2	25272478	25285915	+	31.5837	0.636423
Anapc5	5	122787459	122821339	-	34.7426	0.742165
Anapc7	5	122421693	122444912	+	20.4022	0.0905979
Ang	14	51091077	51102007	+	13.871	2.62022
Ang2	14	51195486	51195923	-	81.6882	0.0767169
Ang4	14	51763878	51773590	-	61.7526	0.0148852
Ang5	14	43957069	43963080	+	49.5999	0
Ang6	14	44001664	44006418	-	49.1156	0
Angel1	12	86700502	86726460	-	20.2764	1.03368
Angel2	1	190925112	190946962	+	79.4189	0.0868365
Angpt1	15	42424727	42676977	-	14.4504	0.839253
Angpt2	8	18690263	18741562	-	34.2864	0.51041
Angpt4	2	151911210	151945337	+	74.786	0.317042
Angptl1	1	156838562	156861078	+	41.7118	0.207492
Angptl2	2	33216069	33247717	+	27.6637	1.46619
Angptl3	4	99030954	99046111	+	90.862	0.0784422
Angptl4	17	33773750	33781575	-	28.5626	0.935167
Angptl6	9	20873809	20879727	-	17.8095	0.150188
Angptl7	4	148495183	148500460	-	80.251	0.128491
Angptl8	9	21835510	21837346	+	89.4933	0.097861
Ank	15	27466677	27594909	+	40.3095	1.15027
Ank1	8	22974844	23150497	+	20.775	0.333349
Ank3	10	69533772	70027438	+	28.7419	0.399165
Ankar	1	72642980	72700564	-	76.2949	0.0356719
Ankdd1a	9	65501453	65516999	-	79.8146	0.0813446
Ankef1	2	136501910	136562091	+	79.5547	0.0689252
Ankhd1	18	36559987	36665917	+	2.45071	1.33684
Ankk1	9	49415222	49427021	-	77.7254	1.05085
Ankle1	8	71406010	71409904	+	31.2416	0.812139
Ankle2	5	110231004	110256647	+	24.4269	1.07056
Ankmy1	1	92870129	92902906	-	42.4085	0.868806
Ankmy2	12	36157124	36197291	+	6.684	1.85275
Ankra2	13	98263158	98274750	+	6.1416	1.06192
Ankrd1	19	36111965	36119844	-	67.1582	0.960206
Ankrd11	8	122883337	122974793	-	94.5583	0.12824
Ankrd13a	5	114774677	114806200	+	11.2067	1.14438
Ankrd16	2	11777876	11790329	+	9.7293	2.23137
Ankrd2	19	42036038	42045110	+	58.0751	0.585315
Ankrd22	19	34122549	34166053	-	82.5337	0.0704765
Ankrd24	10	81628540	81647610	+	38.8134	1.13432
Ankrd26	6	118501308	118562226	-	31.7887	0.448263
Ankrd27	7	35586244	35639226	+	4.98175	2.23833
Ankrd28	14	31700015	31830415	-	9.9714	1.47078
Ankrd33	15	101115755	101120022	+	84.0998	0.132501
Ankrd33b	15	31291480	31367726	-	6.91238	0.546274
Ankrd34a	3	96596636	96599775	+	4.30452	0.529687
Ankrd34b	13	92425896	92441658	+	5.14095	0.293984
Ankrd34c	9	89725239	89738475	-	17.424	0.109911
Ankrd35	3	96670131	96691032	+	50.8852	0.450402
Ankrd36	11	5569697	5660839	+	86.0856	0.0600281
Ankrd40	11	94328001	94341841	+	27.9063	0.917424
Ankrd45	1	161142691	161170498	+	45.1322	0.137632
Ankrd46	15	36477668	36496791	-	24.2788	0.428077
Ankrd49	9	14780209	14782964	-	49.4573	1.55671
Ankrd50	3	38449259	38484844	-	8.52607	1.06576
Ankrd52	10	128377115	128408704	+	7.7955	0.820617
Ankrd53	6	83762644	83768326	+	27.5904	0.0794113
Ankrd55	13	112288451	112384002	+	28.572	0.452292
Ankrd60	2	173568666	173578365	-	39.6361	0.343011
Ankrd63	2	118699103	118703963	-	10.8743	0.241477
Ankrd65	4	155791172	155799503	+	66.2081	0.119504
Ankrd66	17	43534174	43543639	-	80.3637	0.127652
Ankrd7	6	18866318	18879586	+	88.6985	0.0729119
Ankrd9	12	110975353	110979040	-	62.2228	1.16886
Anks1	17	27909340	28062600	+	3.74803	1.15875
Anks1b	10	89873509	90973300	+	14.8228	1.19815
Anks3	16	4941415	4964237	-	19.7874	2.14397
Anks4b	7	120173858	120185586	+	84.3164	0.070101
Anks6	4	47015669	47057306	-	32.7459	0.610596
Ankzf1	1	75192151	75199387	+	18.2434	1.49042
Anln	9	22331214	22389206	-	18.2759	1.0537
Ano10	9	122175879	122294374	-	14.7184	1.54403
Ano2	6	125690419	126040126	+	45.4269	0.308009
Ano3	2	110655201	110950923	-	27.4794	0.105522
Ano5	7	51511029	51598709	+	24.6001	0.490369
Ano6	15	95790843	95975464	+	21.0373	1.42866
Ano7	1	93373930	93404303	+	73.0016	0.196796
Ano8	8	71476023	71486067	-	65.1831	0.656968
Ano9	7	141101212	141117806	-	61.0668	0.0945833
Anp32b	4	46450902	46472657	+	15.4593	1.02592
Anp32e	3	95929246	95947390	+	20.8726	0.802262
Antxrl	14	34053470	34075999	+	77.1634	0.0806884
Anxa1	19	20373428	20390944	-	34.2893	0.447962
Anxa11	14	25842156	25886804	+	13.8878	0.346037
Anxa13	15	58341874	58364148	-	76.4611	0.0591378
Anxa2	9	69453620	69491795	+	20.2641	1.03253
Anxa6	11	54979108	55033445	-	29.6931	0.564305
Anxa7	14	20455261	20480133	-	12.607	0.400891
Anxa8	14	34085981	34100571	+	79.4187	0.336984
Aoah	13	20794119	21024252	+	83.8158	0.0999517
Aoc2	11	101325063	101329702	+	83.4775	0.250058
Aoc3	11	101330605	101341938	+	82.1008	0.356919
Aox1	1	58029931	58106413	+	38.4155	1.05814
Aox2	1	58278326	58380259	+	71.8878	0.0876818
Aox3	1	58113130	58200698	+	43.6464	0.314421
Aox4	1	58210397	58268597	+	61.9848	0.284344
Ap1b1	11	4986824	5042729	+	27.9073	0.304695
Ap1g1	8	109778554	109864204	+	25.8253	0.631376
Ap1m1	8	72240018	72257385	+	10.0274	1.15267
Ap1m2	9	21295457	21312333	-	36.9681	0.33714
Ap1s1	5	137034993	137046135	-	71.9481	0.497633
Ap1s3	1	79606876	79671972	-	15.3547	0.295824
Ap2a1	7	44900373	44929496	-	11.6247	2.98013
Ap2b1	11	83299024	83405035	+	25.9007	1.21936
Ap2m1	16	20535478	20544909	+	15.8038	1.38012
Ap2s1	7	16738410	16749294	+	30.5274	1.19488
Ap3b1	13	94358960	94566316	+	22.5442	0.885654
Ap3d1	10	80706978	80742211	-	23.9317	1.43469
Ap3s1	18	46741917	46790826	+	7.33674	1.35022
Ap4b1	3	103809520	103822025	+	16.8669	0.81868
Ap4e1	2	127008717	127067909	+	25.8345	0.838068
Ap4m1	5	138172002	138180429	+	8.53604	2.45056
Ap4s1	12	51690966	51738939	+	9.77588	0.294693
Ap5b1	19	5568074	5571261	+	13.8424	1.11424
Ap5m1	14	49066495	49087723	+	10.1914	1.81287
Ap5s1	2	131207078	131213514	+	84.2959	0.170671
Apba1	19	23758876	23949597	+	15.7193	1.47347
Apba2	7	64501706	64753878	+	11.7183	0.270874
Apba3	10	81268172	81273246	+	34.2	1.21147
Apbb1	7	105558483	105581653	-	41.0324	0.477974
Apbb1ip	2	22774094	22875653	+	38.1308	0.541718
Apc	18	34220924	34318608	+	17.7454	0.711252
Apc2	10	80295977	80318263	+	32.5922	0.294502
Apcdd1	18	62922327	62953195	+	11.4473	1.07917
Apcs	1	172893961	172895041	-	70.4437	0.064884
Apex1	14	50924968	50927139	+	24.8359	1.20279
Aph1a	3	95893969	95898288	+	22.8159	1.15673
Aph1b	9	66775202	66795490	-	10.5249	2.3196
Aph1c	9	66814994	66834726	-	14.503	1.2174
Api5	2	94411682	94438136	-	5.27162	1.2078
Apip	2	103073675	103092644	+	10.234	1.78134
Aplnr	2	85136225	85139923	+	49.91	0.147108
Aplp2	9	31149557	31211815	-	16.1908	1.60719
Apmap	2	150583080	150608567	-	18.8163	1.53904
Apoa1	9	46228580	46230466	+	32.6776	0.176677
Apoa1bp	3	88056520	88058495	-	22.3043	0.542779
Apoa2	1	171225054	171226379	+	74.8915	0.107407
Apoa4	9	46240696	46243459	+	75.0555	0.12664
Apoa5	9	46268633	46271919	+	41.4015	0.150835
Apob	12	7977648	8016835	+	71.9383	0.188684
Apobec1	6	122577792	122602444	-	44.1446	0.643718
Apobec2	17	48419231	48432728	-	73.8899	0.177439
Apobec3	15	79891659	79915906	+	30.9504	0.172115
Apobec4	1	152750551	152757544	+	77.8423	0.0865168
Apobr	7	126584942	126589112	+	42.6162	0.485059
Apod	16	31296192	31314808	-	59.3156	0.254939
Apof	10	128267997	128270151	+	83.4948	0.051258
Apol10a	15	77477047	77491069	+	0	0
Apol10b	15	77584158	77596125	-	54.169	0.162013
Apol11a	15	77508271	77517319	+	94.4445	0
Apol11b	15	77633951	77643286	-	70.7111	0
Apol7a	15	77388221	77399110	-	65.0398	0.0571518
Apol7c	15	77524867	77533315	-	78.2014	0.0299721
Apol7e	15	77698889	77719288	+	61.7697	0.036315
Apol9a	15	77403789	77411080	-	85.5499	0.00343963
Apol9b	15	77729121	77736381	+	87.3627	0.0257804
Apom	17	35128997	35132050	-	83.6284	0.0925506
Apon	10	128254131	128255901	+	87.7329	0.238285
Apopt1	12	111713261	111751277	+	13.3842	0.778272
App	16	84954440	85173707	-	55.5008	0.991455
Appbp2	11	85187262	85235130	-	6.91302	0.703004
Appl1	14	26918988	26971232	-	6.17671	0.163516
Appl2	10	83600033	83648738	-	42.7612	0.889055
Aprt	8	122574637	122576907	-	35.1044	0.527569
Aptx	4	40682382	40703194	-	27.0104	1.81654
Aqp1	6	55336432	55348555	+	73.495	0.510409
Aqp12	1	93006334	93012269	+	79.2473	0.111992
Aqp2	15	99579056	99584545	+	83.2617	0.0770684
Aqp3	4	41092722	41098183	-	27.7658	0.202295
Aqp4	18	15389394	15403684	-	62.4203	0.199522
Aqp6	15	99601400	99605477	+	66.2907	0.130685
Aqp7	4	41033074	41048139	-	64.9114	0.375634
Arap1	7	101348067	101412586	+	14.8878	0.477191
Arap3	18	37972624	37997574	-	58.028	0.378813
Arcn1	9	44741564	44767845	-	29.4	0.330586
Arf1	11	59211414	59228270	-	21.4854	1.06983
Arf2	11	103966739	103985337	+	30.9768	2.18439
Arf4	14	26638074	26665084	+	9.1854	2.18504
Arf5	6	28423560	28426602	+	50.5504	1.53345
Arf6	12	69372150	69375979	+	4.03246	1.32407
Arfgap1	2	180967225	180982526	+	11.7076	1.17969
Arfgap2	2	91264974	91276931	+	26.0866	1.12429
Arfgap3	15	83299740	83350247	-	13.3152	0.785945
Arfgef1	1	10137571	10232670	-	3.60814	1.43062
Arfgef2	2	166805588	166898052	+	40.9787	0.39474
Arfgef3	10	18588011	18743758	-	22.1757	0.336363
Arfip2	7	105634203	105640416	-	57.3267	1.66144
Arg1	10	24915208	24927470	-	34.9395	0.292563
Arg2	12	79130777	79156301	+	14.4111	0.255415
Arhgap17	7	123279218	123369915	-	31.4425	3.4097
Arhgap18	10	26753421	26918648	+	80.5711	0.244205
Arhgap19	19	41766588	41802047	-	23.281	1.53579
Arhgap21	2	20847919	20968881	-	2.86276	2.57332
Arhgap22	14	33214026	33369934	+	48.0538	0.500889
Arhgap23	11	97415533	97502402	+	39.54	0.480917
Arhgap24	5	102481391	102897937	+	18.1201	1.08065
Arhgap26	18	38601534	39376284	+	23.2845	1.10014
Arhgap28	17	67842713	68004120	-	8.16735	1.52432
Arhgap30	1	171388954	171410298	+	75.5858	0.301119
Arhgap31	16	38598340	38713274	-	13.6983	0.797355
Arhgap32	9	32116136	32268446	+	77.824	0.08108
Arhgap35	7	16493719	16614993	-	19.8781	2.05988
Arhgap40	2	158512796	158550762	+	83.8995	0.282922
Arhgap42	9	8994329	9239101	-	11.9896	0.899926
Arhgap5	12	52516077	52567852	+	92.1581	0.0802563
Arhgap8	15	84720083	84772204	+	43.3107	0.265718
Arhgap9	10	127323727	127329943	+	52.2129	0.137897
Arhgdia	11	120578104	120581624	-	21.6141	0.44231
Arhgef1	7	24902912	24926594	+	18.483	0.371756
Arhgef10	8	14911663	15001085	+	39.6905	0.952034
Arhgef10l	4	140514485	140666012	-	67.0328	0.419606
Arhgef11	3	87617559	87738034	+	34.8294	1.03196
Arhgef12	9	42963842	43105718	-	6.02685	1.18202
Arhgef15	11	68943157	68957480	-	61.4566	0.0607816
Arhgef18	8	3393006	3456601	+	15.747	0.770453
Arhgef19	4	141239499	141257564	+	13.8392	0.727929
Arhgef2	3	88607454	88648052	+	21.3805	0.345214
Arhgef25	10	127182521	127190054	-	9.18251	0.674513
Arhgef26	3	62338344	62462221	+	15.8825	0.0679081
Arhgef28	13	97898595	98206165	-	28.9313	0.765457
Arhgef3	14	27238039	27403904	+	63.8625	0.139233
Arhgef33	17	80307407	80388688	+	80.8182	0.0512289
Arhgef37	18	61493794	61536536	-	31.1645	0.347577
Arhgef4	1	34678188	34813309	+	16.0773	0.585033
Arhgef40	14	51984719	52006251	+	1.93172	0.807505
Arhgef5	6	43265582	43289320	+	56.4712	0.698138
Arid2	15	96287518	96404992	+	0.796805	2.85197
Arid3a	10	79927043	79955018	+	2.88645	0.876057
Arid4a	12	71015990	71098592	+	9.74415	2.26441
Arid5a	1	36307733	36324029	+	45.3224	0.940285
Arid5b	10	68095593	68278726	-	0.430796	0.432465
Arl1	10	88730858	88744094	+	12.3623	0.641938
Arl10	13	54575015	54581128	+	21.6096	0.607781
Arl11	14	61309753	61311936	+	60.54	0.0926384
Arl13b	16	62793685	62847040	-	41.2788	2.12234
Arl14	3	69222419	69223618	+	81.9016	0.288685
Arl14ep	2	106962527	106974424	-	44.6312	1.1286
Arl14epl	18	46925982	46934222	+	92.4428	0.0380394
Arl15	13	113794505	114157461	+	28.7113	1.28226
Arl16	11	120464866	120467607	-	16.012	1.15936
Arl2bp	8	94666755	94674417	+	24.3707	1.2135
Arl3	19	46531109	46573085	-	7.73903	0.981302
Arl4a	12	40005447	40038025	-	6.79108	1.58866
Arl4d	11	101665541	101667832	+	23.8838	0.776287
Arl5a	2	52397951	52424901	-	8.15893	1.04503
Arl5b	2	15049395	15082456	+	15.0113	0.884461
Arl5c	11	97989578	97996181	-	18.2562	0.377885
Arl6ip5	6	97210689	97233315	+	23.9727	1.13233
Arl8a	1	135146824	135156269	+	5.24725	0.722936
Arl9	5	77004055	77010606	+	69.4092	0.154479
Armc1	3	19131402	19163065	-	7.34417	2.11127
Armc12	17	28530860	28538954	+	68.2546	0.0640413
Armc3	2	19199302	19310241	+	40.8879	0.390047
Armc4	18	7088233	7297901	-	50.9712	0.158986
Armc6	8	70220172	70234466	-	1.59769	1.14338
Armc7	11	115475667	115490467	+	28.2471	0.992553
Armc8	9	99478372	99568899	-	21.0523	1.11841
Armc9	1	86154780	86278284	+	30.4448	1.04642
Armt1	10	4432467	4455141	+	16.3849	0.873541
Arnt	3	95434388	95497237	+	27.138	1.15628
Arntl	7	113207465	113314126	+	4.73045	1.91359
Arntl2	6	146796055	146833529	+	26.8215	1.00527
Arpc1a	5	145083830	145108761	+	54.0423	0.845647
Arpc1b	5	145114215	145130705	+	56.3124	0.602866
Arpc2	1	74236084	74268209	+	12.1482	0.195618
Arpc3	5	122391878	122414184	+	30.9669	0.376586
Arpc4	6	113378115	113390448	+	16.6044	1.74885
Arpc5	1	152766542	152775597	+	4.67495	1.02004
Arpin	7	79925361	79935359	-	22.4241	0.599475
Arpp19	9	75037614	75060313	+	20.9977	0.605184
Arrb1	7	99535466	99606771	+	23.7432	0.310774
Arrb2	11	70432635	70440828	+	60.47	1.81063
Arrdc2	8	70835155	70839720	-	15.6987	2.13214
Arrdc4	7	68736995	68749241	-	26.4286	2.56019
Arrdc5	17	56294113	56300286	-	85.0938	0.0795949
Arsa	15	89472476	89477425	-	23.7468	0.0954173
Arsb	13	93771679	93943016	+	28.5233	0.830966
Arsi	18	60911780	60918561	+	34.1298	0.351624
Art1	7	102101743	102113933	+	38.644	0.286617
Art3	5	92331827	92414628	+	75.5106	0.108993
Art4	6	136848451	136857733	-	54.5306	0.247712
Artn	4	117926162	117929763	-	21.4797	0.255222
Arv1	8	124722139	124734123	+	29.1462	1.83308
Arvcf	16	18348182	18407076	+	14.5251	0.752405
As3mt	19	46707443	46741095	+	47.5221	0.145277
Asah1	8	41340197	41374773	-	9.41522	1.87399
Asah2	19	31984654	32061469	-	82.8277	0.07776
Asap2	12	21111748	21270171	+	8.19879	1.21848
Asap3	4	136206365	136245216	+	38.5794	0.452261
Asb1	1	91540544	91559589	+	15.3695	1.3747
Asb13	13	3634032	3651774	+	18.5527	0.846309
Asb14	14	26894557	26915258	+	83.9384	0.098722
Asb15	6	24528144	24573164	+	25.1096	1.39782
Asb16	11	102268743	102279462	+	70.9709	0.247099
Asb17	3	153844209	153855082	+	80.005	0.0693213
Asb18	1	89950220	90014577	-	84.0085	0.0826753
Asb2	12	103321142	103356001	-	71.6161	0.210166
Asb4	6	5383386	5433022	+	35.4538	0.168395
Asb8	15	98134637	98165625	-	66.6231	0.268338
Ascc1	10	60002805	60099990	+	24.9541	0.927261
Ascc2	11	4637747	4685699	+	30.8762	0.653963
Ascc3	10	50592669	50851202	+	24.0389	1.9158
Ascl1	10	87490819	87493660	-	1.07553	0.477194
Ascl2	7	142966829	142969264	-	7.26815	0.237478
Ascl4	10	85927681	85946206	+	10.648	0.147114
Asf1a	10	53596961	53609213	+	9.44313	2.2232
Asf1b	8	83955507	83970197	+	5.59129	1.8841
Asgr1	11	70054085	70057894	+	62.8442	0.293041
Asgr2	11	70092644	70106187	+	83.0623	0.15617
Ash1l	3	88950622	89079375	+	13.8122	1.39995
Asic1	15	99670718	99701127	+	24.2012	0.373432
Asic4	1	75450436	75474343	+	23.4054	0.249572
Asnsd1	1	53344617	53352752	-	26.8165	0.929404
Aspdh	7	44465391	44467758	+	74.2534	0.152132
Aspg	12	112106683	112127573	+	60.2755	0.149898
Aspn	13	49544443	49567557	+	46.2853	0.407774
Aspscr1	11	120672973	120709447	+	22.1582	0.6665
Asrgl1	19	9109868	9135636	-	15.3435	0.554265
Ass1	2	31470207	31520672	+	31.4445	0.608102
Aste1	9	105395392	105412229	+	21.2427	1.76704
Astn1	1	158362273	158691781	+	66.7733	0.072558
Astn2	4	65380803	66404611	-	4.14188	0.273162
Asxl1	2	153345845	153404007	+	9.31819	1.3402
Asxl2	12	3426857	3506852	+	12.7884	2.39
Asxl3	18	22344883	22530015	+	25.3441	1.12872
Atad1	19	32672563	32712298	-	29.3183	0.92343
Atad2	15	58094047	58135082	-	9.06055	1.01643
Atad2b	12	4917404	5044047	+	4.93909	1.48247
Atad3a	4	155740641	155761093	-	7.54686	1.25623
Atad5	11	80089400	80135794	+	10.4836	0.319922
Atat1	17	35897595	35910075	-	36.3944	0.482514
Atf1	15	100227819	100261244	+	38.479	0.750541
Atf4	15	80255184	80257540	+	7.40042	1.22296
Atf6	1	170704674	170867771	-	10.1386	0.917158
Atf6b	17	34647146	34655074	+	48.3507	1.11594
Atf7ip2	16	10192712	10243051	+	13.6515	0.612691
Atg10	13	90935349	91223987	-	24.0449	1.21591
Atg101	15	101284301	101290934	+	11.745	1.17008
Atg12	18	46732417	46741579	-	3.87329	1.69579
Atg14	14	47540894	47568434	-	24.0153	0.764761
Atg16l1	1	87755870	87792428	+	7.55112	0.638927
Atg2a	19	6241668	6262335	+	16.624	0.995962
Atg2b	12	105613539	105685241	-	8.93163	1.26777
Atg3	16	45158785	45188538	+	16.3812	1.51287
Atg4b	1	93751500	93790610	+	89.3916	0.0726436
Atg4c	4	99193934	99259787	+	11.6159	0.774905
Atg4d	9	21265299	21274368	+	27.6334	0.846591
Atg5	10	44268358	44364291	+	9.85921	1.46954
Atg7	6	114643097	114860614	+	13.3961	0.355872
Atg9b	5	24384181	24392143	-	71.5165	0.513762
Athl1	7	140941391	140947664	+	22.0605	0.531343
Atic	1	71557150	71579631	+	31.6394	1.68715
Atl1	12	69893105	69964085	+	5.62698	1.16876
Atl2	17	79848392	79896123	-	21.2087	0.820993
Atl3	19	7494040	7538608	+	20.9145	0.489954
Atm	9	53439149	53536740	-	2.09218	2.28665
Atmin	8	116943393	116960445	+	18.1415	0.738813
Atoh7	10	63100156	63100605	+	29.9618	0.337568
Atoh8	6	72206177	72235577	-	13.5821	0.507507
Atox1	11	55446641	55461239	-	26.965	1.47201
Atp11a	8	12757014	12868728	+	26.9876	0.949277
Atp12a	14	56365068	56388551	+	11.9703	0.197046
Atp13a1	8	69791163	69807749	+	14.4094	0.683923
Atp13a2	4	140986873	141007330	+	49.087	0.561439
Atp13a5	16	29231851	29378732	-	71.7197	0.0698509
Atp1a2	1	172271709	172298064	-	45.4207	0.175735
Atp1a4	1	172223513	172258414	-	76.4595	0.0706296
Atp1b1	1	164437109	164458355	-	14.4761	0.849269
Atp1b3	9	96332655	96364442	-	6.32673	1.02414
Atp2a1	7	126445858	126463108	-	69.1494	0.148624
Atp2a2	5	122453513	122502225	-	15.6329	1.19402
Atp2a3	11	72961169	72993044	+	9.29284	0.26149
Atp2b1	10	98915152	99026143	+	8.6539	3.70911
Atp2b4	1	133699457	133801041	-	21.1279	0.454061
Atp2c2	8	119700009	119757718	+	35.9098	0.178917
Atp4a	7	30712209	30725534	+	69.9564	0.0912204
Atp5a1	18	77773729	77782869	+	16.8027	0.500959
Atp5b	10	128083273	128090391	+	10.8073	1.26215
Atp5d	10	80138632	80145813	+	21.3707	0.295695
Atp5e	2	174461072	174464105	-	34.1525	1.1328
Atp5f1	3	105942698	105960099	-	16.0049	0.332271
Atp5g1	11	96068852	96075670	-	30.4836	2.08033
Atp5j2	5	145183698	145192062	-	29.3511	0.144557
Atp5k	5	108433244	108434448	-	35.3017	0.503145
Atp5l	9	44913250	44920742	-	16.9241	0.800131
Atp5s	12	69724962	69744658	+	16.9305	1.12611
Atp5sl	7	25619414	25625551	+	22.5713	0.999981
Atp6v0a1	11	101009452	101063719	+	14.7272	0.626619
Atp6v0a4	6	38048483	38124586	-	81.8487	0.0816184
Atp6v0d1	8	105524465	105566047	-	12.3273	1.15327
Atp6v0d2	4	19876841	19922605	-	83.3102	0.343369
Atp6v0e	17	26676396	26699644	+	19.2663	0.449679
Atp6v1b2	8	69088646	69113711	+	16.8635	0.563674
Atp6v1c1	15	38661904	38692443	+	10.5374	0.777337
Atp6v1d	12	78842989	78861638	-	4.98891	1.75191
Atp6v1e2	17	86944109	86947887	-	74.44	0.121228
Atp6v1f	6	29467718	29470512	+	22.2834	0.428242
Atp6v1g1	4	63544772	63550750	+	19.585	0.548532
Atp6v1g2	17	35233660	35238767	+	37.9772	0.243449
Atp6v1g3	1	138273738	138289462	+	88.1739	0.0351396
Atp6v1h	1	5070018	5162529	+	62.8427	0.141323
Atp7b	8	21992785	22060305	-	25.5206	2.15272
Atp8b1	18	64528979	64661000	-	18.7656	0.596094
Atp8b3	10	80519585	80539124	-	23.0906	0.3204
Atp8b5	4	43267159	43373833	+	19.6734	0.295112
Atp9b	18	80734143	80934058	-	11.1057	0.875293
Atpaf1	4	115784812	115818828	+	50.6043	0.358456
Atr	9	95857597	95951644	+	17.2984	0.854907
Atraid	5	31048312	31054623	+	12.3961	1.00778
Atrn	2	130906495	131030333	+	25.7628	0.964936
Atrnl1	19	57611034	58133338	+	3.15465	1.44361
Atxn1	13	45549758	45964991	-	0.711216	1.19492
Atxn10	15	85336381	85463836	+	36.9546	0.652052
Atxn1l	8	109726451	109737739	-	34.3263	0.378382
Atxn2	5	121711337	121816493	+	16.0992	0.314291
Atxn2l	7	126491708	126503437	-	16.3768	1.33669
Atxn3	12	101918901	101958246	-	27.9413	1.04079
Atxn7	14	14012491	14107296	+	29.7803	0.95958
Atxn7l1	12	33147693	33375659	+	33.0534	1.15777
AU018091	7	3154658	3169203	-	79.1708	0.0924087
AU019823	9	50605240	50617464	-	27.2327	0.509604
AU021092	16	5211828	5222299	-	73.9604	0.0519452
Aunip	4	134510999	134523927	+	28.6763	0.347156
Aurka	2	172356190	172370535	-	6.75509	1.60756
Aurkaip1	4	155831272	155833130	+	18.7742	0.46487
Aurkb	11	69045647	69051664	+	17.2373	0.534076
Auts2	5	131437333	132543344	-	1.74194	1.20616
Aven	2	112492964	112634573	+	27.1773	0.887355
Avil	10	127000709	127020994	+	84.2755	0.184767
Avp	2	130580620	130582554	-	48.5522	0.288067
Avpi1	19	42123273	42129059	-	35.5406	1.68668
Avpr1a	10	122448499	122453453	+	10.4105	0.410991
Avpr1b	1	131599239	131612000	+	45.3125	0.101898
AW146154	7	41478874	41499890	-	21.7154	0.569701
AW209491	13	14630245	14638202	+	23.2051	0.831154
AW549877	15	3982036	3995752	-	20.5691	2.26042
Axin1	17	26138688	26195811	+	33.5858	1.13326
Axin2	11	108920349	108950783	+	2.29389	0.895066
AY074887	9	54950230	54950998	-	14.2279	0.860704
AY358078	14	51800046	51826359	+	60.4763	0.0497563
AY761184	8	21702519	21703645	-	72.7187	0
AY761185	8	20943693	20944748	-	55.797	0.0373626
Aym1	5	113357294	113357821	+	49.4784	0.023992
Azin1	15	38487430	38519266	-	9.11085	1.25042
B020004C17Rik	14	57015134	57018982	+	87.0762	0.049359
B020004J07Rik	4	101834969	101844023	-	79.5454	0.0250441
B020031M17Rik	13	119949357	119950806	-	64.4713	0
B230219D22Rik	13	55693124	55703499	+	14.1859	1.10994
B230307C23Rik	16	97997323	98010000	+	17.6956	1.16316
B2m	2	122147686	122153083	+	17.1906	1.26681
B3galnt1	3	69574158	69598960	-	25.6302	0.648632
B3galnt2	13	13954674	13999068	+	6.20685	3.05068
B3galt1	2	67565871	68120514	+	6.70175	1.85989
B3galt2	1	143640664	143654614	+	59.8038	0.280421
B3galt4	17	33949909	33951477	-	52.0926	0.682366
B3galt5	16	96235801	96319859	+	75.7925	0.178877
B3galt6	4	155989466	155992649	-	25.1499	1.44983
B3gat1	9	26733728	26763101	+	18.3639	0.275775
B3gat2	1	23761753	23849158	+	20.8329	0.200034
B3glct	5	149678230	149762599	+	21.2136	0.914539
B3gnt3	8	71691719	71701800	-	37.0887	0.193654
B3gnt4	5	123510460	123511882	+	69.569	0.269545
B3gnt5	16	19760208	19772463	+	8.00294	0.708618
B3gnt6	7	98192417	98199481	-	78.6971	0.0833247
B3gnt7	1	86302832	86307305	+	25.5955	0.215546
B3gnt9	8	105252638	105255153	-	26.2321	0.766788
B3gntl1	11	121616197	121673153	-	25.5154	2.65645
B430203G13Rik	12	17924294	17925668	+	93.7483	0.0102762
B430306N03Rik	17	48316141	48327024	+	75.3103	0
B4galnt1	10	127165156	127172340	+	21.9006	0.524478
B4galnt2	11	95865943	95914891	-	3.69929	0.147627
B4galnt3	6	120203073	120294559	-	25.8949	0.308222
B4galt1	4	40804602	40854005	-	15.544	1.27402
B4galt3	1	171270328	171276896	+	33.6391	0.605503
B4galt5	2	167298444	167349183	-	16.2549	1.1519
B4galt6	18	20684599	20746404	-	24.9399	0.875054
B4galt7	13	55599896	55610443	+	31.5316	0.495976
B4gat1	19	5038826	5041134	+	14.6175	0.843413
B9d1	11	61505144	61512931	+	19.5133	0.644969
Baalc	15	38933142	38949405	+	58.2586	1.1881
Baat	4	49489422	49506557	-	78.1712	0.127398
Babam1	8	71396855	71404772	+	33.5529	1.10558
Bace1	9	45838580	45864399	+	20.7833	0.58635
Bace2	16	97356728	97439012	+	8.77862	0.75788
Bach1	16	87698945	87733346	+	14.2391	1.20361
Bach2	4	32238804	32586104	+	11.9697	1.1311
Bad	19	6941861	6951898	+	13.1252	0.625945
Bag2	1	33745484	33757795	-	39.0427	0.925246
Bag4	8	25764538	25785209	-	7.52114	1.19178
Bag5	12	111709488	111713257	-	15.7946	0.609053
Bag6	17	35135178	35147320	+	8.18626	0.6922
Bahcc1	11	120232947	120292282	+	0.750459	1.772
Bahd1	2	118900377	118924528	+	6.319	0.217395
Baiap2	11	119942763	120006782	+	9.53263	1.00641
Baiap2l1	5	144264526	144358112	-	16.3366	1.83038
Baiap2l2	15	79258195	79285537	-	79.5438	0.155398
Bak1	17	27019810	27029009	-	41.5975	0.141203
Bambi	18	3507957	3516404	+	3.02437	1.88778
Banf1	19	5364641	5366645	-	12.7717	0.996619
Banf2	2	144033059	144073979	+	76.8698	0.0914038
Banp	8	121949750	122029258	+	16.4966	0.448156
Bap1	14	31251450	31259944	+	22.9831	1.11131
Bard1	1	71027498	71103146	-	11.7582	1.35248
Barhl2	5	106452523	106458166	-	2.02672	0.643731
Barx1	13	48662998	48666507	+	23.5567	0.273218
Barx2	9	31846044	31913462	-	3.96071	0.314569
Basp1	15	25363285	25413764	-	0.93283	1.11895
Batf	12	85686669	85709087	+	78.8652	0.132386
Batf2	19	6140983	6172476	+	11.6181	0.818338
Batf3	1	191097847	191108945	+	16.1552	0.230374
Bax	7	45461697	45466898	-	46.9357	0.335786
Baz1b	5	135187264	135246129	+	10.9908	1.38106
Baz2a	10	128092783	128129303	+	15.6928	1.05982
BB287469	12	87816577	87820676	+	49.0625	0
Bbip1	19	53929677	53944627	-	8.308	2.25142
Bbof1	12	84409071	84433780	+	9.5739	0.828772
Bbs1	19	4886898	4906627	-	53.5774	0.162104
Bbs10	10	111298679	111301736	+	24.3344	1.49225
Bbs12	3	37312554	37321453	+	8.66788	0.801665
Bbs2	8	94067954	94098811	-	13.7727	0.518748
Bbs4	9	59321966	59353508	-	30.6417	0.520431
Bbs9	9	22475715	22888280	+	27.8742	1.10263
Bbx	16	50191844	50432390	-	9.61534	1.15602
BC003331	1	150361305	150393080	-	6.03564	2.51322
BC003965	17	25184561	25187661	+	4.44915	0.69843
BC004004	17	29268788	29302881	+	28.3984	0.574446
BC005537	13	24801657	24814013	+	0.540687	1.42152
BC005561	5	104508352	104522611	+	11.0918	0.631239
BC016579	16	45626848	45654118	-	44.5103	0.276659
BC021614	19	4057477	4059446	-	89.418	0.0393375
BC021891	8	125910450	125947439	+	22.9411	0.285631
BC022687	12	112808975	112816245	+	27.2941	1.1952
BC024139	15	76119517	76126596	-	73.2426	0.112531
BC024978	7	27195781	27210186	+	35.812	0.758068
BC025446	15	75216376	75222661	+	79.6306	0.107728
BC025920	10	81606270	81620703	+	17.3145	1.74428
BC026585	1	157458577	157492638	+	62.1525	0.25316
BC027072	17	71743557	71752885	-	85.0051	0.178588
BC028528	3	95883954	95892005	-	41.7373	1.05757
BC029214	2	25455141	25461094	-	30.0695	0.646444
BC030499	11	78290841	78296805	+	91.3876	0.0410878
BC030500	8	58911755	58914298	+	12.2477	0.110641
BC030867	11	102248882	102265187	+	17.9773	0.418665
BC031181	18	75005900	75009933	+	1.75139	1.54529
BC035044	6	128849090	128891126	-	77.8683	0.104697
BC035947	1	78497026	78512158	-	48.2284	0.120764
BC048403	10	121739937	121752878	+	25.7928	0.887941
BC048502	15	103438965	103448459	-	74.3914	0.0982503
BC048507	13	67863326	67863923	+	69.7915	0.165919
BC048562	9	108436482	108446086	+	76.0936	0.0756547
BC048671	6	90301219	90305449	+	73.1905	0.121994
BC048679	7	81494275	81498281	-	61.4749	0.101921
BC049352	9	45182007	45250020	+	59.1239	0.107044
BC051142	17	34398820	34460734	+	17.6173	1.07618
BC051628	2	181220013	181222854	+	48.9792	0.471504
BC051665	13	60781893	60786364	-	81.2531	0.066547
BC052040	2	115581733	115778768	+	18.0615	0.604624
BC053393	11	46571536	46589232	+	89.1535	0.0821443
BC055324	1	163945993	163994796	-	13.9555	0.630631
BC061212	5	94066151	94070545	-	0	0
BC061237	14	44500122	44506345	+	0	0.0128003
BC067074	13	113317084	113379711	+	85.2541	0.0806919
BC068281	12	4843303	4856925	+	23.9994	1.48668
BC080695	4	143567475	143573798	+	21.0843	0
BC089491	7	28284652	28291186	-	7.94758	0.203536
BC089597	10	127866474	127877317	+	70.4847	0.0682918
BC094916	1	173519717	173535957	-	83.5205	0.0262457
BC100451	11	118332360	118342500	-	72.0045	0.185903
BC100530	16	36359382	36367748	-	74.1879	0.00285071
BC106179	16	23220656	23225368	-	16.1786	0.749997
BC107364	3	96433788	96452306	-	0	0
BC117090	16	36321665	36334332	-	71.1999	0.0385017
BC147527	13	120308146	120308649	+	54.9472	0.0550798
Bcan	3	87987531	88000230	-	4.78104	0.1776
Bcap29	12	31595354	31634658	-	11.0226	0.788347
Bcar1	8	111710485	111743849	-	22.5696	0.611452
Bcas2	3	103171655	103179166	+	23.5555	0.599049
Bcas3	11	85353167	85826058	+	29.0624	1.7399
Bcat2	7	45570153	45589711	+	56.9878	0.404075
Bccip	7	133709333	133721145	+	10.4079	1.19504
Bcdin3d	15	99470084	99474730	-	51.7334	0.363001
Bche	3	73635808	73708415	-	54.795	0.552334
Bckdhb	9	83925145	84124240	+	43.2101	0.984573
Bckdk	7	127904082	127910221	+	36.9159	0.630665
Bcl11b	12	107910403	108003602	-	1.4016	1.2215
Bcl2	1	106538178	106714274	-	17.5297	1.12356
Bcl2a1a	9	88956900	88962419	+	86.8999	0.00301288
Bcl2a1b	9	89199209	89207827	+	79.0523	0
Bcl2a1c	9	114330135	114330578	+	77.092	0.0362509
Bcl2a1d	9	88723285	88731914	-	87.2524	0.00490766
Bcl2l1	2	152780668	152831728	-	15.2513	0.79861
Bcl2l10	9	75347758	75351632	+	88.953	0.0945496
Bcl2l14	6	134396318	134438736	+	68.3325	0.162796
Bcl2l15	3	103832601	103854618	+	86.9501	0.456822
Bcl2l2	14	54883377	54888234	+	26.5933	0.543293
Bcl6	16	23965052	23988852	-	0.34524	0.781917
Bcl7b	5	135168283	135181855	+	27.3981	0.394361
Bcl9l	9	44499136	44510388	+	7.96028	1.43266
Bclaf1	10	20312472	20344613	+	25.0922	2.64567
Bco1	8	117095854	117133720	+	73.0444	0.656947
Bco2	9	50533087	50555181	-	56.3735	0.208909
Bcr	10	75060896	75184923	+	5.34791	1.2653
Bcs1l	1	74588289	74592443	+	24.3759	1.78798
Bdh1	16	31422280	31458901	+	77.7074	0.132809
Bdh2	3	135281221	135304426	+	59.0095	0.447087
Bdkrb1	12	105603085	105605339	+	81.4881	0.587457
Bdkrb2	12	105563172	105593071	+	31.4885	0.707974
Bdnf	2	109674700	109727007	+	6.23066	0.516882
Bdp1	13	100017994	100104070	-	17.988	0.489919
Bean1	8	104170513	104219092	+	22.3708	0.523606
Becn1	11	101285952	101302286	-	20.213	0.421299
Begain	12	109032187	109068217	-	31.1018	0.441911
Bend3	10	43479140	43515396	+	4.36563	1.17997
Bend5	4	111415006	111460298	+	10.0183	0.723974
Bend7	2	4717831	4802142	+	34.0686	0.540767
Best1	19	9985174	10001633	-	59.2396	0.097423
Best3	10	116986314	117025040	+	71.005	0.118927
Bet1	6	4076899	4086972	-	40.2822	0.761648
Bet1l	7	140853384	140856383	-	25.9017	2.74353
Bex6	16	32186186	32186949	+	76.6417	0.132654
Bfar	16	13671858	13703612	+	30.2019	0.701442
Bfsp1	2	143826528	143863173	-	36.0182	0.262127
Bfsp2	9	103424920	103480420	-	88.8361	0.252172
Bglap2	3	88377736	88378699	-	71.9464	0.0195414
Bglap3	3	88368616	88372743	-	86.425	0.0251436
Bhlha15	5	144190286	144194441	+	55.1936	0.270707
Bhlha9	11	76672470	76673676	+	31.2541	0.142134
Bhlhe22	3	18054174	18057517	+	6.67657	0.425118
Bhlhe23	2	180774381	180776900	-	4.34264	0.107915
Bhlhe40	6	108660629	108666925	+	1.10055	3.78948
Bhlhe41	6	145858243	145865558	-	1.96238	1.16607
Bhmt	13	93616891	93637961	-	83.2076	0.124119
Bhmt2	13	93655720	93674302	-	67.893	0.156221
Bicc1	10	70922832	71159700	-	33.6364	0.813531
Bicd2	13	49341549	49387025	+	4.71135	1.74234
Bik	15	83526862	83544635	+	15.8549	0.358743
Bin1	18	32377217	32435736	+	11.4089	0.964401
Bin3	14	70100145	70138191	+	47.0445	0.610918
Birc5	11	117849251	117855743	+	7.07282	1.08376
Birc6	17	74528295	74703356	+	18.5618	2.37332
Birc7	2	180929023	180934010	+	72.2145	0.174586
Bivm	1	44118957	44144770	+	9.00414	1.33534
Blk	14	63372837	63417187	-	83.5814	0.0740464
Blm	7	80454733	80535119	-	5.74365	0.957119
Blmh	11	76924809	76987379	+	71.9386	0.174685
Bloc1s2	19	44139266	44146446	-	33.0744	0.286933
Bloc1s5	13	38602709	38635109	-	30.5491	0.712587
Bloc1s6	2	122738503	122749475	+	13.6462	0.927502
Blvra	2	127070665	127097084	+	25.9139	0.937561
Blvrb	7	27447978	27466144	+	23.9245	1.81525
Bmf	2	118528757	118549687	-	14.6864	0.920376
Bmi1	2	18677018	18686629	+	30.3251	1.08573
Bmp1	14	70474557	70520260	-	16.7062	1.01025
Bmp2	2	133552159	133562885	+	11.6982	0.694482
Bmp2k	5	96997689	97091867	+	11.2927	1.84413
Bmp4	14	46383520	46390669	-	18.1799	0.150719
Bmp5	9	75775364	75900310	+	43.2516	0.253891
Bmp6	13	38345716	38499728	+	11.0461	0.962953
Bmp7	2	172868012	172940321	-	4.31883	0.717348
Bmp8b	4	123105165	123132099	+	28.0158	0.245579
Bmper	9	23223076	23485202	+	8.53655	1.13666
Bmpr2	1	59763400	59879014	+	1.00822	1.23375
Bmt2	6	13625673	13677966	-	29.1796	2.12199
Bmyc	2	25706739	25707721	+	33.7972	0.515382
Bnip1	17	26781079	26792565	+	25.112	0.228957
Bnip2	9	69989466	70008317	+	35.0453	1.0128
Bnipl	3	95241271	95251193	-	80.6158	0.0888775
Boc	16	44485049	44558897	-	10.9682	0.51622
Bod1	11	31665181	31671885	-	17.0883	0.99368
Bok	1	93685660	93695764	+	9.83604	0.795272
Bola2	7	126695401	126699798	+	10.8054	0.665905
Bola3	6	83349147	83360136	+	44.4357	0.277325
Bop1	15	76452996	76477269	-	15.9304	1.22157
Bora	14	99046427	99074537	+	7.56591	2.41138
Borcs6	11	69059717	69061578	+	3.20274	1.17767
Borcs7	19	46689906	46703382	+	35.4069	0.352644
Borcs8	8	70139499	70167488	+	9.93765	1.14605
Bpgm	6	34476207	34505613	+	24.3461	1.06701
Bphl	13	34037641	34074074	+	18.2699	0.707894
Bpi	2	158258094	158284531	+	62.7367	0.14668
Bpifa1	2	154142880	154149219	+	65.1269	0.0987595
Bpifa2	2	154008265	154016079	+	64.6577	0.175592
Bpifa3	2	154130336	154138356	+	68.4684	0.0919556
Bpifa5	2	154162607	154168450	+	71.8317	0.116617
Bpifa6	2	153974945	154000495	+	59.7878	0.130491
Bpifb1	2	154190818	154220369	+	71.3463	0.139857
Bpifb2	2	153875045	153895270	+	74.8317	0.092642
Bpifb3	2	153918230	153932996	+	70.8583	0.111115
Bpifb4	2	153938212	153964101	+	64.6129	0.19566
Bpifb5	2	154223742	154240902	+	49.9834	0.249351
Bpifb6	2	153900388	153912795	+	68.604	0.165822
Bpifb9a	2	154257854	154271245	+	77.3529	0.00513811
Bpifb9b	2	154307227	154320646	+	84.729	0.00644398
Bpifc	10	85959340	86011895	-	63.791	0.0588534
Bpnt1	1	185332149	185357777	+	40.5591	0.648165
Bptf	11	107033083	107132127	-	10.6892	0.714921
Braf	6	39603237	39725463	-	19.0703	0.881938
Brap	5	121660563	121687256	+	15.5949	0.498444
Brat1	5	140705011	140719379	+	12.3891	2.02555
Brca2	5	150522630	150570329	+	21.6919	0.674124
Brd1	15	88687300	88734233	-	10.5631	0.562533
Brd7	8	88331039	88362194	-	10.1129	0.621729
Brd8	18	34598615	34624601	-	11.022	1.04815
Brd9	13	73937838	73960894	+	15.3173	1.02804
Brdt	5	107331159	107387058	+	85.8373	0.062118
Bre	5	31697684	32084962	+	11.9847	0.378588
Brf1	12	112959862	113000621	-	7.70336	2.25391
Bri3bp	5	125441568	125460370	+	33.2364	0.572534
Brinp1	4	68761514	68954397	-	6.98183	1.04231
Brinp3	1	146494760	146902471	+	24.7488	0.136526
Brip1	11	86058138	86201193	-	14.4137	0.747631
Brix1	15	10474779	10485947	-	8.63421	1.11112
Brk1	6	113604772	113616951	+	18.1811	0.444281
Brms1	19	5041404	5049917	+	21.9937	0.778609
Brms1l	12	55836366	55869735	+	9.13057	2.06335
Brpf3	17	28801090	28838546	+	11.5712	0.725057
Brsk1	7	4690604	4715997	+	42.3708	0.39336
Brsk2	7	141949751	142004247	+	7.28409	1.00207
Bscl2	19	8837687	8848667	+	26.2443	0.64803
Bsdc1	4	129461581	129488498	+	22.3226	1.27788
Bsg	10	79704491	79711969	+	27.1936	1.03625
Bsn	9	108096022	108190384	-	44.0873	0.241276
Bsnd	4	106483456	106492283	-	71.6781	0.13375
Bsph1	7	13450841	13473449	+	81.5479	0.0144185
Bspry	4	62480053	62497298	+	18.5379	0.428251
Bst2	8	71534264	71537437	-	23.3968	0.734919
Bsx	9	40874127	40877972	+	9.27957	0.19877
Btaf1	19	36926079	37012752	+	8.09223	0.773409
Btbd1	7	81792074	81829431	-	5.22249	1.09568
Btbd16	7	130774069	130825899	+	70.2421	0.227734
Btbd18	2	84659079	84668780	+	88.4172	0.0762306
Btbd2	10	80642617	80656494	-	38.2218	0.757055
Btbd6	12	112976482	112978930	+	31.1534	0.678587
Btbd7	12	102784656	102878406	-	20.1205	1.32282
Btbd8	5	107437997	107491628	+	40.6753	0.92875
Btbd9	17	30215524	30576287	-	18.4237	1.75663
Btc	5	91357261	91402994	-	52.8254	0.348652
Btd	14	31641028	31668579	+	34.594	0.953802
Btg1	10	96617001	96622813	+	11.5676	2.0687
Btg2	1	134075170	134079120	-	13.9704	1.11608
Btg4	9	51116001	51119700	+	76.7646	0.0654601
Btla	16	45224315	45252892	+	68.5694	0.103483
Btnl1	17	34377132	34385776	+	78.6613	0.0436832
Btnl10	11	58917908	58927158	+	52.8646	0.144058
Btnl2	17	34354822	34369493	+	75.8914	0.0443831
Btnl4	17	34469042	34475937	-	74.6628	0.0521076
Btnl6	17	34507804	34517352	-	61.84	0.0814981
Btnl9	11	49165585	49187159	-	78.1974	0.0939625
Btrc	19	45363734	45533341	+	20.1381	1.31669
Bub1	2	127801122	127831865	-	7.48194	0.535003
Bub1b	2	118598211	118641591	+	20.4933	0.447686
Bud31	5	145140362	145148078	+	16.2139	1.45378
Bves	10	45335762	45369708	+	23.5706	0.467169
Bysl	17	47599331	47611492	-	15.8022	0.61763
Bzrap1	11	87760541	87785928	+	30.9103	0.108786
Bzw1	1	58392898	58407353	+	22.7437	0.285888
Bzw2	12	36091846	36156825	-	6.25404	2.3715
C030037F17Rik	8	14745329	14747427	-	75.894	0.0705621
C030048H21Rik	2	26251757	26257554	-	78.051	0.129572
C130050O18Rik	5	139405280	139415623	+	76.4743	0.209535
C130060K24Rik	6	65381105	65458150	+	17.6225	0.327393
C130073F10Rik	4	101890020	101893789	-	75.3223	0.307952
C130074G19Rik	1	184871926	184883218	-	19.5485	0.294039
C130079G13Rik	3	59925214	59937949	+	68.0321	0.0545339
C1galt1	6	7844842	7875687	+	34.5824	1.89401
C1qa	4	136895917	136898803	-	66.3704	0.0517318
C1qb	4	136880129	136886187	-	77.3354	0.120791
C1qbp	11	70977836	70983026	-	45.428	0.72138
C1qc	4	136889804	136893065	-	30.5823	0.21071
C1ql1	11	102939264	102946688	-	3.97614	0.552159
C1ql2	1	120340582	120343174	+	2.35371	0.208513
C1ql3	2	13003457	13011806	-	16.1909	0.166882
C1ql4	15	99084686	99087817	-	16.1649	0.461935
C1qtnf1	11	118428203	118449963	+	39.7035	0.681651
C1qtnf2	11	43474276	43491525	+	26.9083	0.443889
C1qtnf3	15	10952332	10980150	+	55.2262	0.588529
C1qtnf4	2	90885860	90890525	+	35.5275	0.205373
C1qtnf5	9	44107245	44109187	+	73.9117	0.682574
C1qtnf6	15	78523346	78529625	-	61.2332	0.83429
C1qtnf9	14	60768134	60780869	+	74.5481	0.0776974
C1rb	6	124570294	124581171	+	47.5977	0.106955
C1rl	6	124493113	124510643	+	72.5676	0.668374
C1s2	6	124624625	124636085	-	71.9551	0.0385773
C2cd2	16	97855210	97922633	-	10.1978	1.22708
C2cd2l	9	44309237	44320282	-	5.76118	1.11807
C2cd3	7	100372233	100470152	+	16.5052	1.73233
C2cd4a	9	67830532	67832330	-	7.55696	0.153795
C2cd4b	9	67759437	67760930	+	4.98017	0.331154
C2cd4c	10	79606857	79614025	-	21.5018	0.362342
C3	17	57203970	57228136	-	73.1224	0.154335
C330018D20Rik	18	56955833	56975368	-	56.5769	0.300827
C330021F23Rik	8	3567990	3584939	+	28.8304	0.16008
C330027C09Rik	16	48994185	49019709	+	22.5125	1.9489
C3ar1	6	122847138	122856161	-	76.8545	0.386938
C4bp	1	130634773	130661632	-	63.0547	0.175798
C530008M17Rik	5	76657683	76873545	+	24.043	0.541966
C530025M09Rik	2	149830524	149831213	-	9.37846	0.441643
C6	15	4727175	4815456	+	76.0936	0.0805191
C7	15	4988762	5063773	-	70.722	0.16204
C87414	5	93634993	93671551	-	59.1245	0.010128
C87436	6	86438374	86473500	+	15.4185	0.81084
C8b	4	104766317	104804548	+	79.7238	0.0939229
C9	15	6445327	6498751	+	88.0781	0.0965618
Caap1	4	94500081	94556796	-	20.6307	1.02187
Cab39	1	85793441	85851576	+	16.7627	0.978789
Cab39l	14	59440981	59548903	+	5.43843	1.54401
Cabin1	10	75646110	75764357	-	6.64045	1.24785
Cables1	18	11839274	11945627	+	15.3631	0.393301
Cables2	2	180258540	180273496	-	25.8745	1.55312
Cabp2	19	4081578	4087340	+	80.9438	0.145654
Cabp4	19	4135425	4139609	-	83.4801	0.0939187
Cabp5	7	13398132	13408887	+	76.8386	0.0751838
Cabp7	11	4736892	4746778	-	17.4115	0.231514
Cabs1	5	87979439	87981544	+	81.6278	0.0610804
Cabyr	18	12741324	12755146	+	47.0784	0.715683
Cacfd1	2	27009926	27021089	+	42.5731	0.701871
Cachd1	4	100776675	101029220	+	8.71108	0.91839
Cacna1b	2	24603887	24763152	-	5.5055	0.693232
Cacna1g	11	94408391	94474100	-	8.27372	0.72981
Cacna1h	17	25374285	25433783	-	10.7853	0.831664
Cacna1i	15	80287238	80398279	+	28.828	0.0938554
Cacna1s	1	136052750	136119535	+	47.9382	0.55418
Cacna2d2	9	107399612	107529343	+	14.4989	0.170409
Cacna2d3	14	28904943	29721864	-	8.69199	0.730251
Cacna2d4	6	119236526	119352407	+	66.3739	0.0850317
Cacnb2	2	14603088	14987908	+	12.9296	0.162727
Cacnb3	15	98632220	98644530	+	15.6328	0.648537
Cacng1	11	107703218	107716522	-	83.0407	0.158375
Cacng2	15	77991748	78120028	-	34.2766	0.57287
Cacng3	7	122670492	122769393	+	34.9112	0.0736375
Cacng4	11	107732357	107794557	-	3.18353	0.473003
Cacng5	11	107874605	107915055	-	37.5735	0.129965
Cacng6	7	3424195	3435667	+	46.854	0.280091
Cacng7	7	3332955	3368221	+	32.072	0.768207
Cacng8	7	3390683	3415648	+	72.7637	0.135566
Cactin	10	81321103	81326251	+	16.8343	2.93667
Cacul1	19	60524696	60581023	-	4.8799	1.75121
Cacybp	1	160202367	160212875	-	5.35297	1.71813
Cad	5	31054780	31078479	+	8.04119	0.842604
Cadm1	9	47530173	47857637	+	5.12547	1.19141
Cadm2	16	66655421	67620908	-	27.1019	1.16626
Cadm3	1	173333258	173367695	-	8.71513	0.4427
Cadm4	7	24482023	24504539	+	54.9344	0.743347
Cadps	14	12372563	12823079	-	3.96607	0.292513
Cadps2	6	23262773	23839420	-	17.7041	0.636874
Calb1	4	15881264	15908064	+	38.0443	0.279178
Calb2	8	110142539	110168206	-	24.8006	0.34221
Calca	7	114631478	114636357	-	20.495	0.206725
Calcb	7	114718643	114723365	+	13.5982	0.185293
Calcoco1	15	102706779	102722178	-	10.5272	1.57293
Calcoco2	11	96099326	96111964	-	57.7642	0.105636
Calcrl	2	84330626	84425411	-	54.4764	0.489723
Cald1	6	34598500	34775473	+	14.875	1.28552
Calhm1	19	47141035	47144174	-	86.9927	0.0599616
Calhm2	19	47105353	47138294	-	28.6123	0.390684
Calhm3	19	47151699	47157764	-	69.2933	0.0620188
Calm1	12	100199435	100209806	+	6.30821	0.789858
Calm2	17	87433412	87446935	-	16.9131	0.776229
Calm3	7	16915379	16924114	-	6.62658	1.98486
Calm4	13	3837757	3838671	+	73.3043	0.0193575
Calm5	13	3854143	3855016	+	90.205	0.0236799
Calml3	13	3802893	3804318	-	88.977	0.0933147
Calml4	9	62858104	62875918	+	42.3152	0.392979
Calr	8	84841850	84846934	-	5.34768	1.64038
Calr3	8	72424176	72443870	-	28.876	0.777483
Calr4	4	109234485	109254571	+	79.5358	0.086232
Calu	6	29348069	29377110	+	11.893	1.46252
Caly	7	140069880	140082548	-	24.2943	0.24546
Camk1	6	113334124	113343984	-	14.8059	0.689561
Camk1d	2	5293457	5714515	-	6.9076	1.10324
Camk2a	18	60925618	60988152	+	37.2081	0.112914
Camk2d	3	126596302	126846326	+	8.04907	1.02704
Camk2g	14	20734875	20794088	-	29.9276	0.783235
Camk2n1	4	138454314	138460123	+	7.0515	0.407205
Camk2n2	16	20619215	20621287	-	1.97751	1.0771
Camk4	18	32939041	33195767	+	19.9532	0.289768
Camkk1	11	73019008	73042073	+	11.2477	1.44998
Camkmt	17	85090726	85458139	+	7.74725	1.90731
Camkv	9	107935674	107949691	+	28.3859	0.135877
Caml	13	55623005	55632411	+	29.7315	0.740049
Camsap1	2	25926838	25983282	-	12.007	1.62637
Camta1	4	151059525	151861876	-	5.01361	3.67292
Cand1	10	119199255	119240055	-	8.54466	2.49873
Cand2	6	115774538	115805557	+	24.3554	0.171195
Cant1	11	118406289	118419086	-	25.9624	0.941927
Canx	11	50294467	50325673	-	4.33634	1.79165
Cap2	13	46501848	46649642	+	46.582	0.193279
Capg	6	72544391	72562983	+	53.0488	0.486959
Capn1	19	5988546	6015825	-	38.8175	0.345685
Capn10	1	92934376	92947941	+	9.80887	1.10207
Capn11	17	45630204	45659325	-	87.9673	0.0977028
Capn13	17	73306464	73399296	-	82.468	0.133271
Capn15	17	25959556	25985680	-	16.971	1.45353
Capn3	2	120456019	120504913	+	53.5066	0.0514127
Capn5	7	98121559	98178274	-	41.3467	0.620522
Capn7	14	31336638	31371986	+	18.5275	0.950737
Capn8	1	182565007	182632352	+	85.8814	0.172521
Capn9	8	124576111	124618731	+	85.4855	0.10874
Capns2	8	92901407	92902411	+	87.5182	0.082811
Caprin1	2	103762941	103797649	-	3.6495	1.21392
Caprin2	6	148842492	148896237	-	28.7463	1.19268
Caps2	10	112163621	112216555	+	68.1057	0.0991304
Capsl	15	9436028	9466035	+	67.041	0.183282
Capza1	3	104822779	104864505	-	12.3936	1.13123
Capza2	6	17636234	17666972	+	11.965	0.371682
Capzb	4	139192899	139291818	+	18.2869	1.35113
Car11	7	45699843	45704682	+	42.3977	0.124027
Car12	9	66713686	66766845	+	32.4948	0.333855
Car13	3	14641727	14663002	+	43.8994	1.05103
Car14	3	95897768	95904691	-	13.7204	0.28857
Car15	16	17835276	17838364	-	72.8891	0.151962
Car2	3	14886273	14900770	+	20.3407	0.635219
Car3	3	14863512	14872523	+	33.9324	0.565419
Car4	11	84957786	84966044	+	13.4164	0.206077
Car5a	8	121916126	121944904	-	73.4112	0.128574
Car7	8	104534700	104550343	+	9.20881	1.38676
Car8	4	8143362	8239041	-	34.3218	0.330751
Car9	4	43506966	43513729	+	51.3864	0.101167
Card10	15	78775138	78803042	-	28.3221	0.376718
Card14	11	119307768	119345375	+	61.9426	0.193208
Card19	13	49202951	49216026	-	22.9318	0.905971
Card6	15	5095981	5108539	-	68.5221	0.121623
Carf	1	60098247	60153953	+	10.3832	1.06757
Carhsp1	16	8658587	8672153	-	4.56907	1.3962
Carkd	8	11497506	11514960	+	22.7648	0.898806
Carm1	9	21546894	21589487	+	4.93895	3.28427
Carnmt1	19	18670780	18704788	+	21.6855	1.42621
Carns1	19	4164324	4175479	-	45.267	0.271382
Cars	7	143557230	143600090	-	19.8055	1.19144
Cartpt	13	99898484	99900683	-	22.2849	0.125604
Casc3	11	98804905	98833814	+	92.9369	0.106847
Casc4	2	121866970	121936220	+	9.50472	1.11375
Casc5	2	119047119	119105501	+	13.1374	0.688246
Caskin1	17	24488783	24508905	+	62.1506	0.375441
Casp1	9	5298517	5307265	+	73.6395	0.0839692
Casp12	9	5345430	5373032	+	85.9333	1.05163
Casp14	10	78711997	78718293	-	84.6777	0.137791
Casp2	6	42264985	42282508	+	33.5701	1.69074
Casp4	9	5308828	5336783	+	77.0139	0.391164
Casp6	3	129901425	129914103	+	23.0459	0.771427
Casp7	19	56397129	56442344	+	44.0615	0.238766
Casp8	1	58795374	58847503	+	9.72217	0.33072
Casp9	4	141793612	141815976	+	42.7008	1.12122
Casq1	1	172209894	172219868	-	78.1377	0.717375
Casq2	3	102086415	102146514	+	81.9406	0.16159
Cass4	2	172393794	172433757	+	55.7475	0.782702
Cast	13	74694286	74807921	-	17.2855	1.59387
Casz1	4	148804429	148954889	+	4.1751	0.466672
Cat	2	103453849	103485160	-	15.1507	0.960535
Catip	1	74362108	74369321	+	64.7658	0.552842
Catsper1	19	5335741	5344153	+	82.6501	0.115374
Catsper3	13	55784568	55808998	+	84.3871	0.0307887
Catsper4	4	134211970	134227383	-	75.0917	0.159662
Catsperb	12	101404673	101626009	+	72.9446	0.0532604
Cav1	6	17306335	17341452	+	7.95969	0.988201
Cav2	6	17281185	17289115	+	57.1815	0.626245
Cbfa2t2	2	154436481	154539356	+	13.3053	1.58694
Cbfa2t3	8	122628739	122699109	-	62.0911	0.100328
Cbfb	8	105170674	105217989	+	11.3501	1.26337
Cblb	16	52031549	52208047	+	11.6291	2.41776
Cbll1	12	31484936	31499616	-	23.876	2.08986
Cbln2	18	86711110	86718283	+	11.2117	0.517985
Cbln3	14	55878920	55884256	-	61.4485	1.76649
Cbln4	2	172036233	172043466	-	6.58634	0.180852
Cbr1	16	93607837	93610505	+	19.9042	0.297761
Cbr2	11	120729489	120732114	-	79.0704	0.29818
Cbr3	16	93683215	93690990	+	10.5761	0.729206
Cbr4	8	61487734	61506694	+	30.002	0.535666
Cbs	17	31612623	31637199	-	16.4118	0.423329
Cbwd1	19	24919916	24961616	-	16.6194	1.54506
Cbx1	11	96789127	96808640	+	33.1449	0.549837
Cbx3	6	51470360	51483704	+	0.680863	1.77633
Cbx4	11	119077573	119086221	-	5.9239	1.25861
Cbx5	15	103191544	103239816	-	2.41185	2.13083
Cbx6	15	79823896	79834688	-	33.8921	0.318773
Cbx8	11	119036305	119040969	-	21.7094	1.47442
Cby1	15	79659227	79667660	+	24.2433	0.84004
Cby3	11	50357761	50359699	+	42.8169	0.0982177
Cc2d1b	4	108619940	108634123	+	23.3163	1.58601
Ccar1	10	62743928	62792368	-	14.7823	1.22724
Ccar2	14	70138177	70153811	-	65.0041	0.674862
Ccdc102a	8	94902869	94918098	-	15.0176	0.386314
Ccdc103	11	102881204	102885216	+	15.4337	0.527545
Ccdc105	10	78746924	78753067	-	26.4407	0.313823
Ccdc107	4	43492900	43495921	+	3.86356	0.883523
Ccdc108	1	74902071	74935599	-	24.0662	0.118767
Ccdc109b	3	129914960	129970206	-	28.0182	0.408794
Ccdc110	8	45934619	45944145	+	46.7471	0.196764
Ccdc112	18	46282151	46311928	-	58.9317	0.668135
Ccdc113	8	95534100	95558888	+	60.7849	0.567471
Ccdc114	7	45924072	45948963	+	15.8062	1.62494
Ccdc115	1	34436670	34439672	-	23.9285	1.74387
Ccdc116	16	17139064	17147229	-	18.9603	0.797547
Ccdc117	11	5528887	5542187	-	8.07931	0.692317
Ccdc12	9	110656503	110711606	+	38.4256	0.824905
Ccdc121	1	181509633	181511451	-	73.1348	0.141653
Ccdc122	14	77036772	77112257	+	43.4414	0.580784
Ccdc124	8	70868227	70873490	-	46.8835	0.77818
Ccdc125	13	100669481	100697240	+	30.4585	0.397824
Ccdc126	6	49319274	49341582	+	21.7749	1.90284
Ccdc127	13	74350309	74365783	+	6.58354	0.812501
Ccdc129	6	55836895	55978735	+	72.6252	1.17676
Ccdc13	9	121797627	121839461	-	44.3147	0.292471
Ccdc130	8	84257795	84270380	-	26.0387	1.13581
Ccdc134	15	82127922	82142200	+	17.1168	1.39326
Ccdc136	6	29396309	29426988	+	34.6496	0.249199
Ccdc137	11	120458115	120464358	+	23.7351	0.703677
Ccdc138	10	58497970	58576242	+	17.9779	1.56781
Ccdc14	16	34690616	34725194	+	36.7534	0.529641
Ccdc146	5	21292961	21424677	-	15.7164	1.76943
Ccdc15	9	37275835	37348392	-	13.3673	1.11263
Ccdc150	1	54250683	54368727	+	37.4339	1.42651
Ccdc151	9	21989871	22002634	-	24.0081	1.95117
Ccdc152	15	3280627	3303526	-	86.4892	0.0293121
Ccdc153	9	44240677	44247306	+	59.0862	0.139887
Ccdc154	17	25162461	25171913	+	73.0812	0.137874
Ccdc155	7	45183624	45204892	-	36.594	0.180357
Ccdc157	11	4141123	4160291	-	19.1307	1.22513
Ccdc159	9	21927471	21935872	+	32.9896	1.28938
Ccdc163	4	116708509	116751206	+	17.3552	1.61777
Ccdc166	15	75979872	75982455	-	30.3641	0.107362
Ccdc169	3	55137339	55172935	+	92.5862	0.0775614
Ccdc170	10	4482502	4562231	+	61.5481	0.293057
Ccdc171	4	83525545	83864670	+	16.5331	1.1604
Ccdc172	19	58512002	58553085	+	88.9634	0.0651765
Ccdc173	2	69758033	69789575	-	13.8468	1.4681
Ccdc174	6	91878053	91899843	+	15.5367	0.518021
Ccdc175	12	72101292	72185029	-	75.7952	0.175275
Ccdc180	4	45890303	45950767	+	36.7564	0.260408
Ccdc181	1	164275585	164287847	+	28.5335	0.545106
Ccdc182	11	88294058	88295261	+	53.3175	0.0788637
Ccdc183	2	25608635	25617678	-	33.3938	0.125378
Ccdc184	15	98167806	98170134	+	11.9952	0.682085
Ccdc185	1	182747126	182749180	-	82.5049	0.0904921
Ccdc186	19	56787481	56822190	-	17.6677	1.08878
Ccdc187	2	26271646	26294557	-	77.3111	0.147351
Ccdc188	16	18218170	18219313	+	76.1209	0.0798405
Ccdc189	7	127582383	127588595	-	17.0513	1.2021
Ccdc190	1	169928648	169934653	+	70.5818	0.121467
Ccdc191	16	43889800	43964314	+	17.0754	1.71153
Ccdc25	14	65837302	65866604	+	21.0169	0.413269
Ccdc27	4	154026639	154042677	-	76.9096	0.129881
Ccdc3	2	5137776	5230878	+	29.0347	0.248098
Ccdc30	4	119322893	119415521	-	17.3035	1.21216
Ccdc32	2	119017779	119029393	-	14.0584	0.632383
Ccdc33	9	58028677	58118823	-	79.2853	0.0586025
Ccdc34	2	110017817	110173360	+	24.0198	1.03368
Ccdc36	9	108403611	108428484	-	77.0035	0.129314
Ccdc38	10	93540632	93584327	+	45.7497	0.59888
Ccdc39	3	33812362	33844310	-	53.8496	0.601749
Ccdc42	11	68587021	68597966	+	90.6667	0.1206
Ccdc43	11	102684686	102697782	-	29.1769	0.434315
Ccdc47	11	106197408	106216344	-	14.1968	1.56721
Ccdc50	16	27388869	27452218	+	23.213	1.03015
Ccdc51	9	109082493	109092489	+	23.9184	0.803177
Ccdc53	10	88201093	88246158	+	67.7119	0.958809
Ccdc54	16	50589859	50591154	-	85.7825	0.0624131
Ccdc57	11	120826529	120932872	-	26.3844	0.461929
Ccdc58	16	36071660	36092118	+	7.12861	1.39611
Ccdc59	10	105841067	105847833	+	21.2518	0.989673
Ccdc6	10	70097121	70193200	+	5.32942	1.21896
Ccdc60	5	116124641	116288985	-	32.2456	0.288859
Ccdc61	7	18890883	18910415	-	14.1681	1.75544
Ccdc64	5	115648175	115731621	-	35.9599	1.66582
Ccdc64b	17	23660523	23668610	+	25.9812	0.117295
Ccdc66	14	27482412	27508460	-	19.6975	0.99319
Ccdc70	8	21969775	21974041	+	60.6705	0.113928
Ccdc71	9	108460527	108465938	+	23.4813	0.346284
Ccdc71l	12	32378704	32382943	+	10.495	1.00481
Ccdc74a	16	17646470	17650738	+	28.5591	0.912411
Ccdc78	17	25786580	25790513	+	44.107	0.600157
Ccdc7a	8	128980019	129065517	-	91.5605	0.0771546
Ccdc7b	8	129067134	129183732	+	91.5605	0.0771546
Ccdc8	7	16992708	16997516	+	37.5644	0.126988
Ccdc80	16	45093402	45127665	+	51.1364	0.757877
Ccdc82	9	13246982	13289409	+	11.4817	0.631025
Ccdc84	9	44410160	44418003	-	23.6934	0.382766
Ccdc85b	19	5456789	5457397	-	13.28	0.798079
Ccdc85c	12	108206345	108275417	-	2.78324	1.5895
Ccdc87	19	4839366	4842528	+	20.5674	0.87942
Ccdc88a	11	29373658	29510808	+	4.39714	1.34976
Ccdc88b	19	6844623	6858211	-	68.4501	0.077009
Ccdc88c	12	100912700	101028983	-	5.23236	1.4014
Ccdc90b	7	92561149	92582294	+	21.6807	0.839904
Ccdc92	5	124834418	124862424	-	7.97181	1.19616
Ccdc92b	11	74619605	74641516	+	16.2114	0.377994
Ccdc93	1	121431049	121506460	+	18.4338	0.952065
Ccdc94	17	55959187	55967949	+	19.3908	1.2552
Ccdc96	5	36484588	36488172	+	20.485	2.1552
Ccdc97	7	25711106	25719088	-	18.1568	0.811531
Ccer1	10	97693059	97694926	+	89.5047	0.0911849
Ccer2	7	28756174	28758968	+	52.1472	0.150472
Cchcr1	17	35517100	35531015	+	21.9503	1.28854
Ccin	4	43983483	43985423	+	67.0506	0.717177
Cck	9	121489825	121495689	-	24.4998	0.232148
Ccl11	11	82057823	82062955	+	83.9434	0.0935403
Ccl12	11	82101845	82103400	+	85.4222	0.238392
Ccl17	8	94810453	94812035	+	77.5469	0.158445
Ccl2	11	82035571	82037453	+	59.1582	1.52186
Ccl20	1	83116766	83119167	+	72.9371	0.0870002
Ccl21a	4	42772860	42773993	-	69.8499	0
Ccl21b	4	42255767	42256432	+	0	0
Ccl22	8	94745590	94751699	+	80.2342	0.0467814
Ccl25	8	4325210	4360020	+	13.7665	1.89862
Ccl26	5	135560448	135563569	-	83.4035	0.0381657
Ccl27b	4	42655251	42656005	+	0	0
Ccl28	13	119623819	119654354	+	82.9831	0.0737778
Ccl3	11	83647844	83649355	-	80.5943	0.133349
Ccl4	11	83662584	83664683	+	78.3868	0.0824246
Ccl5	11	83525778	83530518	-	84.0297	0.0833513
Ccl6	11	83587882	83593087	-	85.7458	0.0646792
Ccl7	11	82045712	82047525	+	78.1587	0.871846
Ccl8	11	82115185	82116799	+	84.7056	0.13117
Ccl9	11	83572919	83578636	-	78.6514	0.190752
Ccm2	11	6546887	6596744	+	29.7475	1.32058
[truncated: 13,469 more rows]
