# Supplementary material for: Hemi-methylated CpG sites connect Dnmt1-knockdown-induced and Tet1-induced DNA demethylation during somatic cell reprogramming
Source: Cell Discov. 2019 Feb 12;5:11. doi: 10.1038/s41421-018-0074-6 (PMC6370818; doi:10.1038/s41421-018-0074-6)
Supplement: Supplementary file 4 — Supplementary Table S3 [file 41421_2018_74_MOESM4_ESM.xlsx]

## Sheet: Sheet1
Chromosome	Genome Start	Genome End	Strand	Symbol
2	132686931	132751055	+	1110034G24Rik
13	68597439	68614231	+	1700001L19Rik
2	30794769	30803661	-	1700001O22Rik
7	44360043	44385820	-	1700008O03Rik
17	8988333	9008319	+	1700010I14Rik
8	11654924	11701063	-	1700016D06Rik
19	58785803	58794461	-	1700019N19Rik
14	32376502	32388373	-	1700024G13Rik
4	104913524	105016863	+	1700024P16Rik
2	165078693	165090750	-	1700025C18Rik
19	23558760	23652812	-	1700028P14Rik
10	68430953	68541896	-	1700040L02Rik
5	113692422	113724772	-	1700069L16Rik
5	114942158	114949783	+	2210016L21Rik
17	36977701	36981237	-	2410137M14Rik
11	58867216	58883288	+	2810021J22Rik
2	150310935	150362765	-	3300002I08Rik
19	28901268	28967800	-	4430402I18Rik
3	116968267	116984406	+	4930455H04Rik
4	119205107	119218217	-	4930538K18Rik
9	53405286	53432803	+	4930550C14Rik
4	42735545	42846248	+	4930578G10Rik
1	63754907	63769267	-	4933402D24Rik
7	127382260	127387166	-	9130019O22Rik
11	116586432	116597680	+	Aanat
6	23072173	23132986	-	Aass
7	120203961	120325352	+	Abca14
7	120328670	120407687	+	Abca15
3	122044443	122180123	+	Abca4
11	94343298	94392997	-	Abcc3
6	142587862	142702315	-	Abcc9
17	84676302	84700333	+	Abcg8
16	56477846	56690128	+	Abi3bp
5	114146535	114250761	+	Acacb
4	106744555	106804998	-	Acot11
2	127838876	128123873	+	Acoxl
14	66027329	66077733	-	Adam2
2	131050591	131063814	-	Adam33
10	10335709	10472326	-	Adgb
3	151437887	151545086	+	Adgrl4
2	158502612	158508198	+	Adig
6	119353150	119417704	-	Adipor2
15	89322972	89324728	+	Adm2
8	27225776	27250616	-	Adrb3
8	53511727	53523421	+	Aga
13	74211118	74292331	-	Ahrr
4	134065912	134092504	+	Aim1l
11	72027963	72037509	-	Aipl1
10	78030022	78043610	-	Aire
2	32621758	32635058	+	Ak1
12	105705982	105782447	+	Ak7
12	52699383	53151015	+	Akap6
4	63367125	63403354	-	Akna
17	56997339	56999322	+	Alkbh7
10	80805248	80807648	+	Amh
11	89390223	89777653	-	Ankfn1
1	92870129	92902906	-	Ankmy1
19	42036038	42045110	+	Ankrd2
3	96670131	96691032	+	Ankrd35
7	141101212	141117806	-	Ano9
1	58210397	58268597	+	Aox4
2	85136225	85139923	+	Aplnr
9	46268633	46271919	+	Apoa5
6	122577792	122602444	-	Apobec1
7	126584942	126589112	+	Apobr
7	19689481	19692660	-	Apoc1
6	134981718	134986836	+	Apold1
9	71110659	71168682	-	Aqp9
18	37972624	37997574	-	Arap3
14	33214026	33369934	+	Arhgap22
10	127323727	127329943	+	Arhgap9
6	136923655	136941899	-	Arhgdib
11	68943157	68957480	-	Arhgef15
3	133112278	133234949	-	Arhgef38
17	28530860	28538954	+	Armc12
3	126363684	126440375	+	Arsj
6	136848451	136857733	-	Art4
19	46707443	46741095	+	As3mt
12	112106683	112127573	+	Aspg
1	172271709	172298064	-	Atp1a2
1	131599239	131612000	+	Avpr1b
5	113357294	113357821	+	Aym1
1	157458577	157492638	+	BC026585
3	95883954	95892005	-	BC028528
2	25455141	25461094	-	BC029214
3	73635808	73708415	-	Bche
3	135281221	135304426	+	Bdh2
13	93655720	93674302	-	Bhmt2
19	40928927	40994535	-	Blnk
2	154223742	154240902	+	Bpifb5
11	114791217	114795945	-	Btbd17
11	58917908	58927158	+	Btnl10
15	10952332	10980150	+	C1qtnf3
15	78523346	78529625	-	C1qtnf6
5	43515538	43618803	+	C1qtnf7
6	124570294	124581171	+	C1rb
1	136052750	136119535	+	Cacna1s
6	72544391	72562983	+	Capg
3	14641727	14663002	+	Car13
3	102086415	102146514	+	Casq2
2	172393794	172433757	+	Cass4
6	17281185	17289115	+	Cav2
8	122628739	122699109	-	Cbfa2t3
5	43662346	43740972	+	Cc2d2a
8	45934619	45944145	+	Ccdc110
10	4482502	4562231	+	Ccdc170
4	117866524	117872557	-	Ccdc24
3	33812362	33844310	-	Ccdc39
10	88201093	88246158	+	Ccdc53
15	98708227	98723336	+	Ccdc65
9	15559864	15627914	-	Ccdc67
16	45093402	45127665	+	Ccdc80
7	90223873	90265777	-	Ccdc83
7	28756174	28758968	+	Ccer2
4	42754525	42756577	-	Ccl19
2	153065955	153081735	+	Ccm2l
17	47505051	47599691	+	Ccnd3
3	96798763	96829351	-	Cd160
3	86995834	86999441	-	Cd1d1
2	104095801	104115354	+	Cd59a
11	106311341	106314762	-	Cd79b
4	124918465	124939311	-	Cdca8
4	107096891	107107748	+	Cdcp2
7	83774101	83794880	-	Cfap161
1	172520801	172545870	+	Cfap45
14	20394193	20452226	-	Cfap70
5	120628335	120634235	-	Cfap73
16	78930948	78951733	+	Chodl
19	8663789	8681567	+	Chrm1
1	87204657	87212694	+	Chrng
16	10488178	10527564	+	Ciita
2	162919088	162923272	-	Cisd3b
17	23682584	23684018	-	Cldn9
7	30291728	30308367	+	Clip3
6	124430759	124464794	-	Clstn3
15	31568791	31590119	+	Cmbl
5	113612354	113650426	-	Cmklr1
13	64737591	64903888	-	Cntnap3
1	99772765	100485942	+	Cntnap5b
3	114030540	114220718	+	Col11a1
3	145292472	145552011	+	Col24a1
9	105856070	105960643	-	Col6a5
9	105687809	105828160	-	Col6a6
9	108953586	108984875	+	Col7a1
5	138161071	138164646	+	Cops6
2	152754173	152765037	+	Cox4i2
7	30184144	30186078	+	Cox7a1
6	30541582	30564476	+	Cpa2
9	57600019	57606281	-	Cplx3
19	43956307	43986556	-	Cpn1
14	55510445	55517431	+	Cpne6
11	113698172	113710017	-	Cpsf4l
7	44959373	44974851	-	Cpt1c
17	46428926	46431776	+	Crip3
7	120186380	120202111	-	Crym
15	81936759	81950941	+	Csdc2
11	98701263	98703629	+	Csf3
1	135720061	135752232	+	Csrp1
19	5344705	5349574	-	Cst6
2	148750358	148755433	+	Cstl1
7	43672016	43678298	+	Ctu1
5	90891241	90893115	+	Cxcl1
5	92346638	92348889	-	Cxcl10
5	90903871	90905938	+	Cxcl2
5	90786103	90789600	+	Cxcl3
19	46667165	46672974	-	Cyp17a1
15	82370528	82380260	-	Cyp2d22
13	24845135	24901270	+	D130043K22Rik
4	57908483	57916297	-	D630039A03Rik
2	35558266	35730994	+	Dab2ip
3	137931007	137981545	-	Dapp1
1	83159752	83210574	+	Daw1
8	61928087	62038244	+	Ddx60
17	26081211	26090329	-	Decr2
17	28207778	28228608	+	Def6
16	18052860	18071632	+	Dgcr6
2	69380445	69404533	+	Dhrs9
7	133720942	133782726	-	Dhx32
11	100694884	100704271	-	Dhx58
13	93674433	93752831	+	Dmgdh
7	19083849	19093821	+	Dmpk
14	31260375	31323896	-	Dnah1
5	124725085	124834303	+	Dnah10
10	78041947	78063622	+	Dnmt3l
8	123186235	123201810	+	Dpep1
16	48310274	48319513	+	Dppa2
6	122626410	122630272	+	Dppa3
9	78367052	78368177	-	Dppa5a
18	19960930	20002097	-	Dsc3
8	105991337	106053840	+	Dus2
11	101971143	101987013	-	Dusp3
17	84626496	84655558	+	Dync2li1
17	6601671	6609774	+	Dynlt1c
17	55952623	55957021	+	Ebi3
10	58600789	58675654	-	Edar
4	120161206	120167360	+	Edn2
12	33394854	33401269	+	Efcab10
15	83866712	84065379	-	Efcab6
17	53398889	53463321	-	Efhb
1	20951626	20990841	+	Efhc1
3	129677565	129755316	-	Egf
7	15946958	15967567	-	Ehd2
16	21761287	21787844	-	Ehhadh
1	135253575	135258568	-	Elf3
7	45918023	45921404	-	Emp3
3	129269175	129332720	-	Enpep
17	44078813	44086567	+	Enpp5
15	80452240	80560470	-	Enthd1
9	120539818	120568318	+	Entpd3
10	4611593	5005614	+	Esr1
12	86361117	86521628	+	Esrrb
9	32636221	32757820	+	Ets1
11	116220559	116238077	-	Evpl
8	105289924	105296098	-	Exoc3l
12	111417430	111431182	+	Exoc3l4
10	57784881	57788450	+	Fabp7
15	99497005	99528017	-	Faim2
13	92449622	92484031	-	Fam151b
4	129576815	129578549	-	Fam167b
13	97067287	97129521	+	Fam169a
6	55203383	55320222	+	Fam188b
11	34314822	34422640	+	Fam196b
6	49367739	49390539	+	Fam221a
2	155827548	155834854	-	Fam83c
15	76001093	76014336	-	Fam83h
15	60818994	60853778	-	Fam84b
2	62500943	62574075	-	Fap
9	66508459	66514593	-	Fbxl22
18	84935158	84981376	+	Fbxo15
14	65266701	65321501	+	Fbxo16
7	30857390	30861564	-	Ffar1
17	29360914	29379660	+	Fgd2
7	45613886	45615490	-	Fgf21
2	126034658	126091185	+	Fgf7
4	95557507	95926939	+	Fggy
19	7092014	7105729	-	Flrt1
3	97628804	97655282	+	Fmo5
11	82892124	82900801	+	Fndc8
10	34483400	34611226	+	Frk
2	4017717	4614043	+	Frmd4a
17	55986511	55996881	+	Fsd1
2	118204888	118256966	-	Fsip1
10	13499540	13519035	+	Fuca2
7	140096770	140102441	-	Fuom
7	45617289	45621059	+	Fut1
7	45648591	45666394	-	Fut2
2	25423267	25426374	+	Fut7
7	31068172	31076704	-	Fxyd3
9	115909455	116074347	+	Gadl1
14	32028989	32062197	+	Galnt15
2	122594467	122611303	-	Gatm
3	89202928	89208966	+	Gba
3	142560026	142573209	+	Gbp3
2	155941023	155945367	-	Gdf5
2	28609455	28621982	-	Gfi1b
10	75589340	75617200	+	Ggt5
11	100766032	100770957	-	Ghdc
4	32600644	32602760	-	Gja10
10	112141752	112160311	-	Glipr1l3
3	88325023	88331313	+	Glmp
2	150311226	150326982	+	Gm10130
7	71348961	71351485	-	Gm10295
5	88154023	88154099	-	Gm11115
11	85846790	85850333	-	Gm11444
11	102576398	102579461	-	Gm11627
11	104685707	104753962	+	Gm11639
11	117484368	117489014	+	Gm11733
11	46051354	46052321	-	Gm12166
4	88754868	88755416	+	Gm13271
2	160568379	160619971	-	Gm14221
2	176798612	176811223	+	Gm14295
2	177183453	177206421	-	Gm14410
14	46379414	46383608	+	Gm15217
17	34211312	34214459	-	Gm15821
3	96576984	96580663	+	Gm16253
4	88755195	88755590	-	Gm16686
11	69364019	69369408	+	Gm17305
15	99702176	99705490	-	Gm17349
8	35765790	35818047	+	Gm19410
19	59629033	59681210	+	Gm19956
17	34856412	34882042	-	Gm20547
3	67892232	68626466	+	Gm21949
3	88376023	88377075	+	Gm21956
7	27168430	27181086	-	Gm21983
13	67345246	67375733	-	Gm28041
2	28721025	28728868	-	Gm30672
12	105901423	105906788	-	Gm32370
14	19292349	19311689	-	Gm33022
8	70718543	70722635	+	Gm3336
8	13220284	13228716	-	Gm34595
2	35492024	35504928	-	Gm35260
5	110076136	110094420	-	Gm35315
7	135465235	135467348	+	Gm36191
7	59974149	60005064	-	Gm38393
1	171477176	171489343	+	Gm39721
3	64036001	64040393	-	Gm40065
3	8666924	8669714	-	Gm41994
7	16983086	16988152	+	Gm42372
10	82354255	82422882	+	Gm4924
10	75954514	76009591	+	Gm5134
11	89073841	89093040	+	Gm525
4	148643317	148671572	+	Gm572
14	33213159	33213586	+	Gm6340
3	88381772	88382844	+	Gm6821
17	45600971	45602102	-	Gm7325
1	173829799	173832254	-	Gm7897
16	91168197	91171401	-	Gm9881
10	78484570	78487842	-	Gm9978
1	75435930	75443179	+	Gmppa
10	81502306	81524225	-	Gna15
9	107674474	107679712	-	Gnat1
6	124834240	124840275	-	Gnb3
8	27197459	27223828	-	Got1l1
1	74278550	74279624	+	Gpbar1
6	49036546	49070929	+	Gpnmb
1	63182691	63214543	-	Gpr1
7	19212538	19224174	+	Gpr4
15	103308236	103310438	-	Gpr84
10	80047166	80056439	+	Gpx4
1	174833785	174921819	-	Grem2
11	57011387	57330244	+	Gria1
5	140563119	140565071	-	Grifin
6	135237326	135254351	-	Gsg1
17	88668660	88715152	+	Gtf2a1l
1	54396004	54438971	-	Gtf3c3
17	47385393	47392967	+	Guca1b
14	62392676	62456289	-	Gucy1b2
17	34143307	34151553	+	H2-DMb2
17	34092340	34095234	+	H2-Oa
17	34073762	34076162	-	H2-Pb
4	88396144	88438928	-	Hacd4
10	93488768	93519304	+	Hal
14	27000362	27002329	+	Hesx1
13	23702034	23710854	-	Hfe
9	121784016	121792507	-	Hhatl
9	76014855	76136350	+	Hmgcll1
3	98280435	98310738	+	Hmgcs2
7	31098725	31115290	-	Hpn
7	45554893	45567752	+	Hsd17b14
12	110690605	110702728	-	Hsp90aa1
9	50751072	50752354	-	Hspb2
5	116408491	116422864	-	Hspb8
5	27842149	27855088	+	Htr5a
8	24584136	24597009	-	Ido1
11	44400063	44414033	+	Il12b
8	82331632	82403222	-	Il15
1	20777146	20790617	-	Il17f
6	113471427	113483140	+	Il17rc
5	123480157	123489489	-	Il31
19	29925114	29960718	+	Il33
11	32187541	32200279	-	Il9r
6	125039760	125049265	+	Ing4
4	124741850	124801511	+	Inpp5b
3	67892220	68056593	+	Iqcj
3	88081971	88121048	+	Iqgap3
6	90656088	90764141	-	Iqsec1
6	113638467	113695026	+	Irak2
11	58215008	58222782	+	Irgm2
7	78913424	78920396	+	Isg20
2	10153571	10256529	+	Itih5
9	14885814	14903949	-	Izumo1r
18	43531408	43687773	-	Jakmip2
2	163336242	163397949	-	Jph2
9	13242790	13245741	-	Jrkl
16	92346001	92359468	-	Kcne1
1	78816758	78820028	+	Kcne4
8	119623854	119635680	-	Kcng4
1	189207930	189402273	-	Kcnk2
8	70842049	70857008	-	Kcnn1
7	24370263	24386690	+	Kcnn4
2	164163619	164171113	-	Kcns1
11	99232761	99244085	-	Krt222
15	101411043	101430313	+	Krt7
15	101349571	101370125	-	Krt80
11	99993234	99993994	-	Krtap17-1
7	30787896	30791097	+	Krtdap
6	124904361	124911705	-	Lag3
7	46841475	46855627	+	Ldha
14	47367751	47386160	+	Lgals3
19	38264536	38312214	+	Lgi1
17	88741549	88791976	-	Lhcgr
11	4257557	4272514	+	Lif
3	94398517	94404501	+	Lingo4
16	21953826	21995542	-	Liph
19	33517740	33590308	-	Lipo3
18	65980754	66022580	-	Lman1
3	88480147	88509956	-	Lmna
7	141209992	141214080	-	Lmntd2
1	135324807	135368065	+	Lmod1
6	34029448	34134034	+	Lrguk
6	124769869	124779727	-	Lrrc23
5	123489305	123508205	+	Lrrc43
5	3845173	3866596	+	Lrrd1
18	35209011	35215024	-	Lrrtm2
8	84701457	84704715	+	Lyl1
11	103631070	103638890	-	Lyzl6
16	38297754	38342143	-	Maats1
17	46147390	46153553	-	Mad2l1bp
7	30899176	30914873	-	Mag
8	85083270	85098282	+	Man2b1
5	102907950	103211334	-	Mapk10
15	75993769	75999152	+	Mapk15
16	23451785	23520590	-	Masp1
12	56328306	56345894	-	Mbip
18	68337603	68339711	+	Mc5r
1	9908638	9942085	+	Mcmdc2
3	146117450	146141806	+	Mcoln3
3	29951296	30548008	-	Mecom
10	93858489	93897093	-	Metap2
6	149139849	149151171	+	Mettl20
11	61485431	61488900	+	Mfap4
16	31878810	31899020	+	Mfi2
15	78755882	78773475	-	Mfng
12	4862440	4874359	-	Mfsd2b
11	68556186	68558245	+	Mfsd6l
7	27179744	27181157	-	Mia
5	135089890	135138382	+	Mlxipl
4	154869585	154895521	+	Mmel1
2	164940780	164955850	+	Mmp9
7	99219084	99238619	-	Mogat2
19	42074939	42086370	-	Morn4
17	56005711	56016790	+	Mpnd
3	87919506	87923672	+	Mrpl24
5	31596935	31664384	+	Mrpl33
7	110868266	110982461	-	Mrvi1
12	11208382	11208948	-	Msgn1
2	19371440	19394976	+	Msrb2
1	53061640	53068079	+	Mstn
8	94152607	94154148	+	Mt3
5	4192367	4197651	+	Mterf1b
8	45069137	45088506	+	Mtnr1a
14	79397772	79423650	+	Mtrf1
10	107482908	107486134	-	Myf5
5	122100951	122113472	+	Myl2
11	5896637	5898782	-	Myl7
2	152911352	152923068	+	Mylk2
7	98051060	98119524	-	Myo7a
17	71019521	71126856	+	Myom1
4	135759715	135815564	+	Myom3
16	87354185	87368742	+	N6amt1
6	122707489	122714633	+	Nanog
1	171234853	171251388	-	Ndufs2
1	171370099	171388598	+	Nectin4
1	36264597	36274679	-	Neurl3
11	46148155	46166508	-	Nipal4
14	31170930	31216946	-	Nisch
13	19645078	19697794	-	Nme8
2	51948487	51973494	-	Nmi
6	85423886	85428877	+	Noto
2	25085667	25095149	-	Noxa1
1	156310727	156328035	+	Nphs2
4	147985788	147987205	+	Nppb
14	34145646	34152419	-	Npy4r
8	107388225	107403206	-	Nqo1
6	128399296	128416427	+	Nrip2
16	32142785	32165594	-	Nrros
7	45684022	45694556	+	Ntn5
14	20294690	20317575	+	Nudt13
8	114133557	114154739	+	Nudt7
2	90677215	90736328	+	Nup160
2	38931978	38963753	+	Olfml2a
11	87888959	87889894	-	Olfr462
17	37210894	37211867	-	Olfr95
9	78376109	78378725	-	Ooep
5	30367062	30461932	-	Otof
1	92644218	92648841	-	Otos
3	116918258	116968987	-	Palmd
3	89436706	89450952	+	Pbxip1
10	61089343	61094328	+	Pcbd1
18	37264938	37267525	+	Pcdhb1
18	37411664	37414514	+	Pcdhb10
18	37294812	37297624	+	Pcdhb2
18	37513621	37518325	+	Pcdhb21
18	37307455	37311172	+	Pcdhb4
18	37320381	37323915	+	Pcdhb5
18	37341702	37345202	+	Pcdhb7
18	37400855	37403909	+	Pcdhb9
18	37661793	37841873	+	Pcdhga1
18	37685210	37841873	+	Pcdhga4
18	37707039	37841873	+	Pcdhga6
18	37714764	37841873	+	Pcdhga7
18	37819513	37841873	+	Pcdhgc5
2	79834453	80129458	-	Pde1a
7	101421691	101512829	+	Pde2a
13	95024454	95250336	-	Pde8b
17	24073680	24150924	-	Pdpk1
3	96829284	96870926	+	Pdzk1
14	70457476	70468832	+	Phyhip
11	66911981	66929876	+	Pirt
5	128702524	128755474	+	Piwil1
11	3488284	3499350	+	Pla2g3
14	20836662	20843388	+	Plau
2	118707517	118728438	-	Plcb2
12	78888691	78906964	-	Plek2
7	100642892	100662414	-	Plekhb1
15	89155549	89171120	-	Plxnb2
1	131797381	131821473	+	Pm20d1
7	16959679	16964607	+	Pnmal1
14	65400673	65425472	-	Pnoc
17	28858411	28890308	+	Pnpla1
19	4231899	4233631	+	Pold4
6	5220852	5256286	-	Pon3
17	35506018	35510772	+	Pou5f1
5	92226679	92256278	-	Ppef2
18	42637432	43059471	-	Ppp2r2b
4	122836242	122859175	+	Ppt1
11	102099930	102101319	-	Ppy
1	74738922	74749221	-	Prkag3
16	10796326	10796886	-	Prm1
2	131950861	131956130	+	Prnd
11	78193392	78205763	+	Proca1
2	155751117	155755471	+	Procr
15	102459028	102462806	+	Prr13
11	96928104	96937830	+	Prr15l
11	106365472	106377558	+	Prr29
2	30834972	30881251	+	Prrx2
13	22002176	22009742	-	Prss16
17	25298394	25300161	+	Prss34
9	86743649	86758443	+	Prss35
7	127932638	127946725	-	Prss36
7	127925716	127930104	-	Prss8
7	17074040	17133450	+	Psg16
18	14706151	14762299	+	Psma8
9	56089962	56128888	+	Pstpip1
2	25466709	25470046	-	Ptgds
4	58965439	58987119	-	Ptgr1
9	110722085	110747145	-	Pth1r
1	135108497	135132594	-	Ptprv
11	43420250	43426251	-	Pttg1
15	78191114	78206400	-	Pvalb
7	127107114	127122226	-	Qprt
2	31806166	31810580	-	Qrfp
1	127868773	127943868	+	Rab3gap1
11	6658521	6677475	+	Ramp3
3	61361638	61368430	+	Rap2b
11	98927818	98974942	+	Rara
5	90603076	90640657	-	Rassf6
2	180277646	180289879	-	Rbbp8nl
1	133350510	133360325	+	Ren1
8	3655770	3660110	+	Retn
12	82588292	83162056	+	Rgs6
1	153653025	153700323	+	Rgs8
14	51007751	51010758	+	Rnase10
1	153749426	153764221	+	Rnasel
11	61448442	61454131	-	Rnf112
18	20944625	20983848	+	Rnf125
11	87662722	87735539	+	Rnf43
12	85135596	85151264	-	Rps6kl1
13	67173207	67183126	+	Rsl1
17	46122035	46144216	-	Rsph9
16	23520291	23614222	+	Rtp4
5	150018675	150082184	+	Rxfp2
3	90537254	90543151	+	S100a16
7	46711998	46715700	-	Saa3
14	103513341	103613346	+	Scel
9	75643366	75684082	-	Scg3
2	113776362	113829121	-	Scg5
9	45117876	45130070	+	Scn2b
6	125320659	125344943	+	Scnn1a
8	117661399	117673689	-	Sdr42e1
5	120476526	120483932	+	Sds
3	94933056	94944758	+	Selenbp1
5	113818536	113832644	-	Selplg
15	83089506	83116674	+	Serhl
5	137061504	137072268	-	Serpine1
1	79794197	79861180	-	Serpine2
19	60837277	60861479	-	Sfxn4
5	103605711	103629403	-	Slc10a6
16	33517328	33664135	+	Slc12a8
11	78397087	78422217	-	Slc13a2
15	79251014	79254761	-	Slc16a8
17	46432185	46438477	-	Slc22a7
9	64922861	64951607	-	Slc24a1
9	108662088	108684641	+	Slc25a20
3	88410498	88425139	-	Slc25a44
13	58545399	58610877	-	Slc28a3
17	45585200	45599606	-	Slc29a1
5	142692512	142722490	+	Slc29a4
4	150119283	150144169	+	Slc2a5
2	65316430	65364034	-	Slc38a11
9	107650634	107669530	-	Slc38a3
8	95835920	95853539	-	Slc38a7
8	119479602	119501698	-	Slc38a8
14	51892889	51896745	+	Slc39a2
9	21337828	21355025	+	Slc44a2
17	34914466	34930436	+	Slc44a4
4	59905126	59915056	-	Slc46a2
5	33104219	33162870	+	Slc5a1
6	121300227	121337733	+	Slc6a13
7	35448796	35466036	+	Slc7a9
3	135307700	135345387	+	Slc9b2
13	108046424	108049146	+	Smim15
7	6398715	6432093	+	Smim17
7	59982495	60005111	-	Snrpn
7	59995449	60005049	-	Snurf
8	45507788	45827905	+	Sorbs2
11	101962458	101967015	-	Sost
15	102356609	102366325	-	Sp7
9	37603295	37613720	-	Spa17
4	43651335	43653594	-	Spag8
5	104079111	104113733	-	Sparcl1
11	94478904	94486179	-	Spata20
8	54600781	54610098	+	Spata4
5	77205107	77211471	-	Spink2
2	172977700	172993576	+	Spo11
7	4925785	4944826	+	Ssc5d
15	78537015	78544345	-	Sstr3
7	83631959	83653127	+	Stard5
5	7960457	7982213	+	Steap4
4	45848664	45887008	+	Stra6l
7	127803900	127824549	-	Stx1b
7	127824294	127849019	+	Stx4a
6	131299142	131353597	-	Styk1
13	41114307	41171684	+	Sycp2l
7	30314807	30319046	+	Syne4
7	142434850	142440396	+	Syt8
7	130577438	130764785	+	Tacc2
10	81328732	81335171	+	Tbxa2r
11	106276672	106288745	+	Tcam1
15	82808629	82912134	-	Tcf20
14	63492347	63509092	-	Tdh
4	45965334	46034761	+	Tdrd7
15	81802421	81826861	+	Tef
11	63061654	63094964	+	Tekt3
17	25471590	25476594	+	Tekt4
6	83362373	83459084	-	Tet3
14	55700009	55713492	-	Tgm1
18	46559155	46574533	-	Ticam2
6	115241892	115252205	-	Timp4
17	46257851	46283026	-	Tjap1
5	64952031	64960097	-	Tlr6
8	70072924	70080066	+	Tm6sf2
11	90030348	90036508	+	Tmem100
11	101582242	101591788	+	Tmem106a
4	118540941	118544044	-	Tmem125
6	42261970	42264555	+	Tmem139
8	70172356	70183681	+	Tmem161a
18	35733678	35740554	-	Tmem173
6	48840919	48847071	+	Tmem176a
6	48833818	48841496	-	Tmem176b
2	25288145	25289189	+	Tmem210
11	67025154	67035312	+	Tmem220
17	65256005	65540782	-	Tmem232
11	117860752	117865543	+	Tmem235
4	155469114	155470857	+	Tmem52
9	45319100	45347581	+	Tmprss13
9	45172726	45204092	-	Tmprss4
10	80879720	80899441	+	Tmprss9
17	56162477	56173955	+	Tnfaip8l1
4	154922210	154928563	-	Tnfrsf14
11	69851005	69858730	-	Tnk1
12	71111428	71123222	+	Tomm20l
15	76626002	76639958	-	Tonsl
2	34941750	34961772	-	Traf1
17	36860691	36867210	-	Trim15
3	84160439	84306877	-	Trim2
5	135353295	135368005	+	Trim50
5	137105644	137116209	-	Trim56
4	134315122	134329628	+	Trim63
7	128003949	128011033	+	Trim72
1	14872648	14918862	-	Trpa1
19	5390049	5394401	-	Tsga10ip
18	32815383	32819799	+	Tslp
2	153222370	153225441	-	Tspyl3
2	75978247	75981967	-	Ttc30a1
4	156034840	156059414	-	Ttll10
11	96133786	96165451	+	Ttll6
16	10420557	10447362	-	Tvp23a
8	83290352	83298452	+	Ucp1
17	30954679	31010708	+	Umodl1
9	73479422	73968966	-	Unc13c
7	30603092	30612847	-	Upk1a
9	44452716	44454767	-	Upk2
15	85017141	85022560	+	Upk3a
7	46195350	46238503	-	Ush1c
17	57279100	57328031	+	Vav1
9	119052778	119071525	+	Vill
19	46599084	46657389	+	Wbp1l
8	111448784	111522107	-	Wdr59
5	149528679	149611894	+	Wdr95
11	94235956	94246005	-	Wfikkn2
18	34542313	34548273	+	Wnt8a
19	8802530	8804854	+	Zbtb3
7	30589681	30598909	-	Zbtb32
7	24175060	24183188	+	Zfp114
2	170108646	170148103	-	Zfp217
11	62752577	62789462	-	Zfp286
18	23989632	24005376	+	Zfp35
8	43295063	43306980	-	Zfp42
13	67389309	67399767	-	Zfp429
13	67362113	67375810	-	Zfp456
7	7127073	7136755	-	Zfp773
13	67471514	67484225	-	Zfp874b
17	17064113	17089628	+	Zfp960
5	145194946	145201868	-	Zkscan14
9	107547298	107551319	+	Zmynd10
2	165784155	165899016	-	Zmynd8
13	21444534	21453730	-	Zscan26
