# Supplementary material for: Hemi-methylated CpG sites connect Dnmt1-knockdown-induced and Tet1-induced DNA demethylation during somatic cell reprogramming
Source: Cell Discov. 2019 Feb 12;5:11. doi: 10.1038/s41421-018-0074-6 (PMC6370818; doi:10.1038/s41421-018-0074-6)
Supplement: Supplementary file 5 — Supplementary Table S4 [file 41421_2018_74_MOESM5_ESM.xlsx]

## Sheet: Sheet1
Chromosome	Genome Start	Genome End	Strand	Symbol
14	28504750	28527447	+	Wnt5a
12	70825514	70902232	+	Frmd6
6	125306571	125313885	-	Ltbr
7	112116017	112159057	-	Dkk3
2	122147686	122153083	+	B2m
5	147561604	147726011	-	Flt1
2	33216069	33247717	+	Angptl2
8	92827291	92853420	+	Mmp2
1	135720061	135752232	+	Csrp1
5	64970071	65041886	+	Fam114a1
1	73910232	74124449	-	Tns1
9	54764748	54773110	+	Crabp1
10	78584503	78591964	-	Syde1
15	3317760	3583492	-	Ghr
16	85858170	85901125	-	Adamts5
7	112225856	112355194	+	Mical2
19	5473973	5481853	+	Efemp2
6	83034173	83052562	+	Loxl3
8	70493158	70504081	+	Crlf1
13	51408618	51422797	+	S1pr3
11	5861947	5872088	+	Aebp1
5	137061504	137072268	-	Serpine1
9	58287723	58313212	-	Loxl1
12	84783212	84876532	-	Ltbp2
7	142460809	142494867	+	Lsp1
16	45746243	45953598	-	Phldb2
8	102632095	102785642	-	Cdh11
19	10041548	10059671	+	Fads3
18	61045150	61085061	+	Pdgfrb
2	163820861	163833146	+	Wisp2
9	22099221	22109221	+	Cnn1
7	128246812	128255699	+	Tgfb1i1
6	84008590	84211060	+	Dysf
1	135324807	135368065	+	Lmod1
7	19083849	19093821	+	Dmpk
3	141465216	141834924	+	Unc5c
2	126034658	126091185	+	Fgf7
9	106470322	106476949	-	Parp3
6	83030934	83033471	-	Dok1
4	43631935	43651244	+	Npr2
14	55784996	55788857	-	Ripk3
19	5050808	5057071	+	Rin1
2	118277110	118373419	-	Gpr176
13	71957921	71963723	-	Irx1
9	107681500	107710475	-	Sema3f
1	91801461	91848028	+	Twist2
4	139082284	139092993	-	Nbl1
15	78523346	78529625	-	C1qtnf6
15	78842647	78850902	+	Cdc42ep1
19	5447698	5455938	+	Fosl1
7	110627661	110629820	+	Adm
15	91673175	91816120	+	Lrrk2
6	115954811	115995005	-	Plxnd1
5	52363791	52371418	+	Sod3
15	56665627	56694539	-	Has2
2	36230426	36252272	+	Ptgs1
4	155650655	155653384	-	Mmp23
6	118461950	118479320	-	Zfp9
7	145300828	145309557	+	Mrgprf
18	35713086	35722356	-	Ecscr
5	111417362	111457033	+	Mn1
16	91406164	91425834	+	Il10rb
17	43801851	44039516	+	Rcan2
9	87702800	87731260	-	Tbx18
8	111311797	111338177	-	Mlkl
11	116530925	116536674	+	Sphk1
8	121116171	121118895	+	Foxc2
3	124320855	124324743	+	Tram1l1
18	57133090	57297467	+	Megf10
6	100704734	100810913	+	Gxylt2
3	126363684	126440375	+	Arsj
8	88272403	88329961	+	Adcy7
2	152931898	152933208	-	Foxs1
3	145758675	145894277	+	Ddah1
2	12106632	12301922	-	Itga8
13	12439415	12464944	-	Lgals8
11	69878261	69881406	-	Kctd11
8	35587798	35679449	+	Mfhas1
17	71252176	71310965	-	Emilin2
13	94057796	94195409	+	Lhfpl2
16	91547072	91565169	+	Ifngr2
13	74211118	74292331	-	Ahrr
17	87107679	87137583	+	Socs5
2	32775786	32777597	+	Ptrh1
11	61485431	61488900	+	Mfap4
15	43020811	43170818	-	Rspo2
17	28331671	28350805	-	Tead3
14	57642077	57758388	-	Lats2
10	77259300	77269586	+	Pofut2
2	180456245	180474867	+	Slco4a1
8	123891767	123894736	-	Acta1
12	85599105	85639878	+	Jdp2
7	29158829	29170411	-	Spred3
8	4257660	4259274	-	Ctxn1
9	32422204	32542861	-	Fli1
11	90187683	90251255	+	Mmd
7	89507783	89527187	-	Prss23
6	113334124	113343984	-	Camk1
15	102966796	102971893	+	Hoxc10
16	55811375	55838899	-	Nfkbiz
5	66298703	66618784	-	Apbb2
3	88480147	88509956	-	Lmna
4	130164454	130175122	-	Tinagl1
11	54100095	54131665	+	P4ha2
7	105554360	105558389	+	Smpd1
3	90537254	90543151	+	S100a16
5	100553725	100572245	-	Plac8
15	79516408	79527739	+	Kdelr3
1	132298626	132307357	+	Klhdc8a
19	34492318	34527474	-	Lipa
6	72385223	72390703	-	Vamp8
11	69846376	69851043	+	Plscr3
2	148404466	148408188	-	Thbd
3	87747890	87768966	-	Pear1
9	58488603	58499742	+	6030419C18Rik
4	75941238	78211961	-	Ptprd
2	167688915	167690418	+	Cebpb
1	85894281	85908675	+	Itm2c
9	113651744	113708259	-	Pdcd6ip
5	38137192	38159907	-	Nsg1
15	40655042	41104592	+	Zfpm2
1	153740349	153745468	+	Rgs16
16	95257558	95300211	+	Kcnj15
2	129592835	129632228	+	Sirpa
5	113086323	113221236	-	2900026A02Rik
3	20122084	20155317	-	Gyg
11	49244246	49263030	+	Mgat1
6	115360951	115490399	+	Pparg
7	3289080	3300442	+	Myadm
13	16011851	16027211	+	Inhba
7	132557478	132576398	-	Oat
9	21337828	21355025	+	Slc44a2
19	47105353	47138294	-	Calhm2
16	14194527	14291408	-	Myh11
3	88607454	88648052	+	Arhgef2
1	191306789	191318194	-	Nenf
15	101128522	101145336	+	Acvrl1
6	97210689	97233315	+	Arl6ip5
9	58156265	58159221	-	Islr
12	112588784	112615556	+	Inf2
18	52516069	52529867	-	Lox
19	53529109	53542431	+	Dusp5
5	124628576	124724455	+	Atp6v0a2
8	94772009	94782423	+	Cx3cl1
11	70017085	70045532	+	Dlg4
8	13465374	13494490	-	Gas6
2	85048022	85073048	+	Tnks1bp1
4	117834506	117875198	+	Slc6a9
16	14361558	14475737	+	Abcc1
1	50900647	51187270	+	Tmeff2
15	74747852	74753046	-	Lynx1
9	90054152	90076089	+	Ctsh
8	22757727	22782844	+	Plat
15	102967443	103017429	+	Hoxc5
6	135065651	135084709	+	Gprc5a
2	32621758	32635058	+	Ak1
4	139530548	139620382	+	Iffo2
8	45336717	45382291	-	Fam149a
1	131254343	131279606	-	Ikbke
4	58995062	59025573	+	Dnajc25
3	18071950	18243338	-	Cyp7b1
7	109523920	109703605	-	St5
18	61105572	61131134	+	Csf1r
16	17797282	17808287	+	Scarf2
19	4425459	4439432	-	Rhod
2	35256380	35307892	+	Gsn
2	113746164	113758646	-	Grem1
2	153008890	153015427	-	Pdrg1
10	128933813	128958277	+	Itga7
1	120602418	120607992	+	En1
1	75375297	75432320	+	Speg
2	104095801	104115354	+	Cd59a
14	60265205	60302370	+	Mtmr6
12	76533560	76579039	+	Plekhg3
14	70180468	70207637	-	Sorbs3
18	39410545	39491301	-	Nr3c1
8	47827595	47990551	-	Wwc2
9	86581371	86695953	-	Me1
6	72368794	72380468	-	Vamp5
8	104417674	104443047	-	Dync1li2
3	105001915	105053146	-	Cttnbp2nl
2	3613758	3782142	+	Fam107b
2	167298444	167349183	-	B4galt5
14	70164218	70177681	-	Pdlim2
2	91649860	91672326	+	Arhgap1
16	58408443	58469727	+	Dcbld2
3	55782510	55785001	+	Mab21l1
11	57645442	57787514	+	Galnt10
7	126975914	126980501	+	Cdipt
11	4257557	4272514	+	Lif
13	31625816	31631403	+	Foxf2
5	92257659	92278170	-	Naaa
5	73632749	73647790	-	Sgcb
17	34028269	34031682	-	Slc39a7
4	107434591	107635061	+	Glis1
1	34849976	34879580	+	Plekhb2
10	61098642	61147703	-	Sgpl1
2	71543408	71546754	-	Dlx2
8	122424772	122432940	-	Cyba
4	48663514	48673502	+	Murc
6	5264147	5298455	-	Pon2
3	80843599	80913660	-	Glrb
8	104628066	104631321	-	Rrad
16	32430921	32475070	+	Pcyt1a
4	45965334	46034761	+	Tdrd7
16	13833148	13903131	-	Pdxdc1
13	49261554	49320311	-	Fgd3
11	119077573	119086221	-	Cbx4
15	99392882	99410049	+	Tmbim6
7	128373621	128418758	-	Rgs10
11	74906509	74925948	-	Srr
3	65379655	65392623	-	Ssr3
1	75474569	75479307	-	Chpf
12	58264720	58269258	-	Clec14a
11	60226715	60352905	-	Tom1l2
4	8143362	8239041	-	Car8
7	45017961	45021647	+	Rras
6	34354119	34368463	+	Akr1b8
14	67233292	67430918	+	Ebf2
11	31872226	31935634	+	Cpeb4
14	55739020	55745690	-	Dhrs1
12	111442469	111455018	+	Tnfaip2
15	79347541	79359072	+	Maff
1	78816758	78820028	+	Kcne4
1	156678532	156719086	-	Fam20b
13	38932140	38960875	-	Slc35b3
5	24418241	24423530	-	Cdk5
2	25399351	25409494	+	Npdc1
11	119267887	119285454	+	Gaa
17	85684277	85688274	-	Six2
12	81860030	82000924	+	Pcnx
19	5099207	5106996	-	Rab1b
1	183086266	183221522	-	Disp1
19	4984355	4989971	-	Npas4
11	75440948	75454438	-	Wdr81
2	157367594	157396763	+	Manbal
5	121371725	121385632	-	Trafd1
7	19424775	19458821	-	Mark4
5	139017306	139150001	-	Prkar1b
15	98771753	98778150	-	Wnt10b
11	69765912	69784023	+	Zbtb4
19	5988546	6015825	-	Capn1
8	44935447	45052257	+	Fat1
11	5054132	5065327	-	Gas2l1
5	136083916	136111860	+	Rasa4
7	64287653	64340806	+	Mtmr10
8	119344538	119348927	+	Hsbp1
5	31240864	31251566	+	Nrbp1
4	155074110	155086382	-	Rer1
8	84841850	84846934	-	Calr
14	54235479	54254104	-	Dad1
6	90604725	90646412	+	Slc41a3
5	112276691	112315361	+	Tpst2
9	57940135	57962865	+	Sema7a
8	4166567	4211257	+	Evi5l
1	133897199	133907999	-	Optc
11	97799000	97838764	+	Lasp1
2	92915098	92956058	+	Syt13
6	29526625	29541871	+	Irf5
7	141160326	141172857	-	Rnh1
7	80377756	80387946	-	Fes
2	121449195	121458313	+	Serf2
7	16175090	16186504	+	Meis3
8	62951009	63357103	+	Spock3
2	153291413	153333390	+	Kif3b
6	13834458	13839942	-	Gpr85
2	30237715	30263790	+	Lrrc8a
11	77462411	77470484	+	Coro6
9	71215789	71296243	+	Aldh1a2
12	84754560	84773112	-	Npc2
19	53944306	54033268	+	Shoc2
6	83794982	83804018	+	Nagk
14	34526699	34588681	-	Ldb3
7	127893063	127895617	-	Vkorc1
14	93013410	93890679	-	Pcdh9
16	33251456	33299562	+	Snx4
19	47865545	47886324	+	Gsto2
7	126986860	127014621	-	Mvp
13	31819579	32338712	-	Gmds
7	128234458	128238031	-	9130023H24Rik
2	152105516	152111376	+	Srxn1
17	65923066	65951187	-	Twsg1
6	55451978	55501451	+	Adcyap1r1
5	75932827	75978458	-	Kdr
9	69453620	69491795	+	Anxa2
2	34771970	34777547	+	Hspa5
12	109452823	109463336	+	Dlk1
2	73563215	73580338	-	Chrna1
1	59982490	60043184	-	Ica1l
4	108400390	108406961	-	Gpx7
7	31116525	31126945	-	Scn1b
10	79618051	79637918	-	Shc2
9	78536488	78588041	-	Slc17a5
7	79053483	79115099	+	Acan
4	152120331	152152371	-	Espn
4	98355370	98383306	-	Tm2d1
2	152780668	152831728	-	Bcl2l1
11	94343298	94392997	-	Abcc3
3	53448583	53463332	-	Nhlrc3
4	152297227	152307121	+	Icmt
10	20952547	21080428	+	Ahi1
3	145292472	145552011	+	Col24a1
2	60417543	60553308	-	Pla2r1
4	35707406	36951747	-	Lingo2
13	52504375	52530836	-	Diras2
3	40818103	40846886	-	Mfsd8
9	20965952	20976793	-	S1pr2
18	65980754	66022580	-	Lman1
8	18690263	18741562	-	Angpt2
4	134741554	134768024	-	Ldlrap1
12	3365132	3406494	+	Kif3c
2	157418444	157471862	+	Src
6	63255876	64704323	+	Grid2
11	70212752	70216417	+	Slc16a11
14	21750531	21798725	+	Samd8
19	45578254	45660312	-	Fbxw4
11	55204350	55236330	+	Slc36a1
17	26676396	26699644	+	Atp6v0e
7	3660098	3665840	-	Leng1
5	33198184	33218455	-	Spon2
14	46383520	46390669	-	Bmp4
19	5456789	5457397	-	Ccdc85b
14	55625400	55637895	-	Ipo4
15	8169106	8271158	+	2410089E03Rik
10	77581720	77598732	+	Pttg1ip
12	24974932	25059697	+	Kidins220
4	128883580	128911328	+	Trim62
2	91255954	91264679	+	Pacsin3
8	106510913	106556908	+	Cdh3
7	141429744	141437892	-	Slc25a22
2	51924448	51935163	-	Rbm43
19	5425157	5427313	+	AI837181
11	46148155	46166508	-	Nipal4
11	97415533	97502402	+	Arhgap23
2	5896115	5942792	-	Dhtkd1
19	47178820	47259440	+	Neurl1a
5	104435118	104441050	+	Spp1
16	45139573	45158706	-	Slc35a5
3	144429706	144570181	-	Hs2st1
18	37957431	37969774	-	Fchsd1
8	105326354	105335219	+	Tmem208
10	90989311	91082770	-	Apaf1
9	44252713	44268599	-	Nlrx1
5	91139599	91148432	+	Areg
14	54254188	54270637	+	Abhd4
9	107578887	107584050	+	Nat6
10	75774115	75781414	-	Gstt3
1	183326827	183369553	-	Mia3
3	97658193	97673812	+	Prkab2
16	56690332	56717450	-	Tfg
19	5422805	5424979	-	Drap1
1	172376546	172384099	+	Pigm
15	97744770	97767972	-	Rapgef3
4	122836242	122859175	+	Ppt1
8	22787354	22805622	-	Ap3m2
7	118688545	118705778	-	Gde1
4	42949814	42959425	+	Dnajb5
2	35400179	35463231	-	Ggta1
7	49759115	49773975	+	Htatip2
14	34370274	34374789	-	Sncg
11	61223417	61267464	-	Aldh3a2
12	31265234	31329644	+	Lamb1
4	133253090	133263113	-	Sytl1
10	5639218	5647614	+	Vip
4	130102558	130128135	+	Pef1
6	90486427	90600203	+	Aldh1l1
17	3326573	3519397	+	Tiam2
10	42583822	42702459	+	Ostm1
19	6134374	6141406	-	Arl2
2	32646595	32682669	+	Eng
15	102279456	102281744	+	Mfsd5
17	29268788	29302881	+	BC004004
7	81213596	81334533	+	Pde8a
8	71476023	71486067	-	Ano8
1	192098546	192138062	-	Rcor3
10	120201590	120224917	+	Tmbim4
14	13949014	13961225	-	Thoc7
19	58795751	58860984	-	Hspa12a
16	45158785	45188538	+	Atg3
1	92637145	92641985	-	Myeov2
16	20611593	20646485	+	Ece2
18	49979427	50107173	+	Tnfaip8
13	50417864	50433780	+	Fbxw17
6	146796055	146833529	+	Arntl2
5	120483282	120503625	-	Plbd2
2	134594185	134644145	-	Tmx4
11	100766032	100770957	-	Ghdc
17	33996017	34000333	-	H2-K1
18	46560235	46597535	-	Tmed7
6	124396817	124415067	-	Pex5
18	63708695	63989760	+	Wdr7
5	124493080	124531391	-	Rilpl1
4	132724897	132732546	-	Xkr8
8	85083270	85098282	+	Man2b1
14	37120444	37135322	-	Ghitm
8	119809225	119840579	-	Cotl1
15	76899910	76901305	+	Commd5
18	12972252	12992948	+	Impact
15	101411043	101430313	+	Krt7
4	152476706	152563049	+	Nphp4
15	68928420	69093512	+	Khdrbs3
7	114549682	114562972	-	Cyp2r1
15	76701542	76704239	+	Mfsd3
7	110768206	110812405	+	Ampd3
14	121035200	121283744	+	Farp1
5	36600485	36696024	-	D5Ertd579e
1	74236084	74268209	+	Arpc2
13	58380046	58385225	-	2210016F16Rik
5	24685532	24710378	+	Nub1
10	114398823	114802307	-	Trhde
7	90450700	90457229	-	Tmem126a
3	108571698	108583222	+	Taf13
2	29346819	29524793	+	Med27
18	60593973	60660142	-	Synpo
15	84669620	84703673	+	Prr5
7	100869752	100932107	-	Arhgef17
11	96047432	96065388	-	Ube2z
1	134754658	134955942	-	Ppp1r12b
5	117120129	117275219	+	Taok3
11	58954685	58956830	+	Hist3h2a
2	25620067	25622005	-	Tmem141
15	86214459	86498503	+	Tbc1d22a
4	141147913	141204062	+	Fbxo42
5	114923240	114937915	+	Oasl1
5	38349273	38503143	-	Slc2a9
9	72925645	72952181	+	Pygo1
5	30905885	30907788	-	Ost4
9	37613847	37648318	+	Siae
18	19960930	20002097	-	Dsc3
17	46681137	46683105	+	Mea1
7	45522916	45526268	-	Ppp1r15a
12	17690814	17791926	+	Hpcal1
1	37430139	37439124	+	Unc50
9	110385082	110408213	-	Ptpn23
7	16842902	16870464	+	Prkd2
2	92374676	92381217	+	Pex16
7	143069249	143071093	+	Tssc4
5	124598749	124627738	+	Tctn2
5	31596935	31664384	+	Mrpl33
15	83483772	83510893	-	Ttll1
1	151755371	151822051	+	Edem3
9	119071527	119093496	-	Plcd1
5	122391878	122414184	+	Arpc3
4	155704800	155733879	+	Ssu72
4	62360727	62391769	+	Slc31a1
11	3415982	3452363	-	Rnf185
19	46887828	47015153	-	Nt5c2
9	121710389	121712921	+	Deb1
15	103453825	103498800	+	Nckap1l
9	21588709	21592831	-	Yipf2
12	76797960	76822908	-	Rab15
19	52943417	53040214	-	Xpnpep1
1	75360329	75368579	+	Des
8	85260392	85299802	-	Vps35
12	44221370	44312343	+	Pnpla8
3	137931007	137981545	-	Dapp1
19	4270180	4283137	-	Ankrd13d
11	32533305	32624587	+	Stk10
8	91111784	91199976	-	Aktip
18	34840589	34847463	+	Reep2
4	63414910	63495991	-	Whrn
3	95862634	95871519	-	Mrps21
1	11414105	11975901	+	A830018L16Rik
9	86554377	86571842	-	Pgm3
12	55489411	55492647	-	Nfkbia
17	28769307	28778698	+	Mapk13
11	80209019	80267486	+	Rhot1
5	136178127	136198963	-	Prkrip1
2	6539694	7509563	-	Celf2
4	44004452	44032846	+	Clta
16	38445399	38452689	-	Adprh
4	41657498	41697089	-	Cntfr
13	45507444	45546382	+	Gmpr
18	5210031	5334439	-	Zfp438
4	4133531	4138819	-	Penk
8	70762774	70766663	-	Ifi30
1	93701935	93754864	-	Thap4
8	70758649	70760921	-	Mpv17l2
2	119174509	119177575	+	Gm14137
4	139622866	139649690	+	Aldh4a1
18	56955833	56975368	-	C330018D20Rik
10	41450396	41465571	+	Zbtb24
3	90488026	90491033	-	Snapin
2	34849734	34874968	-	Psmd5
17	46500572	46546388	-	Cul9
7	29289308	29293801	+	Ppp1r14a
11	106502147	106613423	-	Tex2
1	119415465	119422248	-	Inhbb
3	90104134	90212048	+	Nup210l
8	70629393	70632456	-	Gdf15
8	106935750	107014192	+	Sntb2
4	149649168	149702571	-	Pik3cd
2	101560781	101649532	-	B230118H07Rik
17	66494512	66519717	-	Rab12
11	58215008	58222782	+	Irgm2
19	46761596	46878795	+	Cnnm2
9	14500617	14510577	+	Cwc15
3	122294136	122530191	+	Bcar3
18	9995432	10045119	-	Usp14
12	84773270	84775089	+	Isca2
11	100574904	100591729	+	Cnp
2	19371440	19394976	+	Msrb2
8	25039144	25102376	-	Plekha2
10	81590904	81601073	-	Tle6
10	128209908	128211794	-	Spryd4
2	121128307	121140653	-	Lcmt2
7	27447978	27466144	+	Blvrb
16	13903161	13949619	+	Mpv17l
11	95044474	95076801	-	Itga3
7	43797577	43803826	+	Klk8
13	113794505	114157461	+	Arl15
5	36464998	36474080	+	Grpel1
3	152093533	152166230	-	Gipc2
14	66985239	67008877	-	Bnip3l
1	164437109	164458355	-	Atp1b1
19	53379214	53390573	-	Smndc1
18	66458604	66465550	+	Pmaip1
13	97176332	97198357	-	Hexb
18	24470871	24477767	+	2700062C07Rik
3	27182965	27284608	+	Nceh1
4	95557507	95926939	+	Fggy
7	141392199	141402968	+	Taldo1
4	137664726	137729861	+	Rap1gap
11	46436925	46442721	+	Med7
7	131371141	131394482	+	Pstk
11	69396519	69398234	-	Tmem88
4	41755228	41758695	+	Galt
11	58199556	58207591	+	Igtp
13	106947129	106960224	+	Dimt1
6	87009236	87028461	+	Nfu1
11	4218225	4222409	+	Gatsl3
9	58253164	58262523	+	Stoml1
7	80186841	80226527	+	Sema4b
3	8925593	9004723	-	Tpd52
11	49794178	49838613	+	Gfpt2
5	135887919	135889563	+	Hspb1
7	82173840	82307419	+	Sh3gl3
19	18713193	18718428	+	D030056L22Rik
8	33782643	33929863	-	Rbpms
19	11775118	11819403	-	Stx3
10	75636619	75644008	-	Susd2
2	180621956	180642708	-	Tcfl5
10	81502306	81524225	-	Gna15
2	28462001	28466332	-	1700007K13Rik
1	166098148	166127922	-	Dusp27
4	130308595	130315463	+	Fabp3
10	81459227	81482709	-	Celf5
9	21015960	21028797	+	Icam1
11	115824049	115855780	+	Llgl2
3	135485611	135571404	+	Manba
8	72319033	72321656	+	Klf2
14	54369442	54417780	-	Slc7a7
1	87620312	87720507	+	Inpp5d
4	136247729	136274898	+	Tcea3
10	88459569	88473236	+	Sycp3
8	84125989	84132527	+	Podnl1
8	119910841	124345722	+	Gm20388
3	82837228	82876483	-	Rbm46
16	87553330	87595336	+	Map3k7cl
1	6359218	6394731	+	Fam150a
8	105252638	105255153	-	B3gnt9
11	118332360	118342500	-	BC100451
9	107984223	107985879	-	Fam212a
9	44107245	44109187	+	C1qtnf5
10	80685256	80701820	-	Mob3a
5	137729899	137741607	-	Nyap1
2	98662237	98664083	+	Gm10801
6	65671590	65712326	+	Ndnf
11	101418812	101425333	-	Ptges3l
4	154020470	154026230	-	Smim1
18	37668953	37841870	+	Pcdhga2
10	107517049	107720051	-	Ptprq
4	128930233	128962442	-	Azin2
1	91366430	91374217	+	Fam132b
10	128908919	128912816	+	Cd63
5	65446844	65537184	-	Smim14
17	36029773	36032855	-	H2-T23
2	131545850	131562283	-	Adra1d
15	33083129	33594552	+	Cpq
17	35126373	35128855	+	D17H6S53E
1	170141938	170174957	-	Uap1
5	136908150	136915404	+	Ift22
17	24736642	24742778	+	Msrb1
15	76231174	76243441	-	Parp10
9	54286486	54341786	+	Gldn
10	63060626	63077964	+	Pbld1
18	37731009	37841873	+	Pcdhgb5
7	3289179	3331099	+	Prkcg
6	97110024	97149182	-	Eogt
3	137918506	137928900	+	Lamtor3
13	113317084	113379711	+	BC067074
5	130217081	130243666	+	Tmem248
1	37417084	37430103	-	Coa5
2	163405822	163424697	-	Oser1
4	116636510	116651680	-	Akr1a1
5	137105644	137116209	-	Trim56
14	32159865	32179855	+	Ncoa4
2	132239492	132247807	-	Tmem230
10	75351111	75517972	-	Gucd1
4	47015669	47057306	-	Anks6
11	87737552	87743623	+	Supt4a
18	37685210	37841873	+	Pcdhga4
7	141189105	141194005	-	Hras
6	82041043	82093099	+	Eva1a
16	18407346	18426852	-	Comt
13	51202688	51203065	-	Hist1h2al
