# Supplementary material for: Hemi-methylated CpG sites connect Dnmt1-knockdown-induced and Tet1-induced DNA demethylation during somatic cell reprogramming
Source: Cell Discov. 2019 Feb 12;5:11. doi: 10.1038/s41421-018-0074-6 (PMC6370818; doi:10.1038/s41421-018-0074-6)
Supplement: Supplementary file 6 — Supplementary Table S5 [file 41421_2018_74_MOESM6_ESM.xlsx]

## Sheet: Sheet1
shRNA against p53	5’-AGCTTAAAAACGGCGCACAGAGGAAGAGAATTCTCTTGAAATTCTCTTCCTCTGTGCGCCGGGG-3’
shRNA against Dnmt1	5’-AGCTTAAAAACGACTACATCAAAGGCAGCAATCTCTTGAATTGCTGCCTTTGATGTAGTCGGGG-3’
shRNA against Tet1	5’-AATTCAAAAACCTACGGGAAGCGACCATAATCTCGAGATTATGGTCGCTTCCCGTAGGG-3’
Forward oligonucleotide for TET1 activity assay: 5’-CTCCTCAACTTCGATCACCGTCTC-3’
Reverse oligonucleotide for TET1 activity assay (biotin 5’ labeled): 5’-GAGACGGTGATCGAAGTTGAGGAG-3’
qPCR primers used for Dnmt1 F 5’-AAGAATGGTGTTGTCTACCGAC-3’; R 5’-CATCCAGGTTGCTCCCCTTG-3’
qPCR primers used for Tet1 F 5’-GGGAGTGCACCTACTGCAAG-3’; R 5’-GGTCAGCAAAAGCACGGTT-3’
qPCR primers used for Gapdh F 5’-AGGTCGGTGTGAACGGATTTG-3’; R 5’-AGAAAGCTGGGTCCATTTATTGCCTCCCAAACCATTG-3’
qPCR primers used for Dppa2 F 5’-CACCATGTCATACTTCGGCCTGGAGACT-3’; R 5’-TGTCTACGGCGGCATATTTGGGGG-3’
qPCR primers used for Dppa5a F 5’-AAAAAGCAGGCTGGATGATGGTGACCCTCGTGA-3’; R 5’-AGAAAGCTGGGTCTGCATCCAGGTCGGAGACA-3’
qPCR primers used for Esrrb F 5’-GCACCTGGGCTCTAGTTGC-3’; R 5’-TACAGTCCTCGTAGCTCTTGC-3’
qPCR primers used for Nanog F 5’-TCTTCCTGGTCCCCACAGTTT-3’;R 5’-TTCTGGTCAAGGTCACCTGTC-3’
qPCR primers used for Oct4(pou5f1) F 5’-TAGGTGAGCCGTCTTTCCAC-3’; R 5’-GCAAGAATAGTTCTCGGGATGAA-3’
qPCR primers used for Zfp42 F 5’-CACCGACAACATGAATGAACAAAAA-3’; R 5’-GCCTCAGGATAAATGACGGC-3’
qPCR primers used for Bmp1 F 5’-GGCAACTTCTCCTCCCCTGAGTAT-3’; R 5’-GGAGGGGCGCCTTTCTCCAGAA-3’
qPCR primers used for Fn1 F 5’-TTCAAGTGTGATCCCCATGAAG-3’; R 5’-CAGGTCTACGGCAGTTGTCA-3’
qPCR primers used for Mmp2 F 5’-CAAGTTCCCCGGCGATGTC-3’; R 5’-TGTAGACCATGTAGTTGAGGTCA-3’
qPCR primers used for Mmp3 F 5’-TGTCCTCGTGGTACCCACCAAGTCTAACTCTCT-3’; R 5’-CAGCATCCATGTTGGATGGAAGAGATGGCC-3’
qPCR primers used for Snai1 F 5’-CACACGCTGCCTTGTGTCT-3’; R GTGGTGGCGAGGTTCCTAA-3’
qPCR primers used for Snai2 F 5’-ACACATTGCCTTGTGTCTGC-3’; R 5’-GATGTGCCCTCAGGTTTGAT-3’
qPCR primers used for Tgfb1 F 5’-TGCCCCTATATTTGGAGCC-3’; R 5’-GATGTGCCCTCAGGTTTGAT-3’
qPCR primers used for Thy1 F 5’-TGCTCTCAGTCTTGCAGGTG-3’; R 5’-GGCTTCTTTTCCCTCTGGGG-3’
qPCR primers used for Twist1 F 5’-CCGGAGACCTAGATGTCATTG-3’; R 5’-ACGCCCTGATTCTTGTGAA-3’
qPCR primers used for Twist2 F 5’-CGCTACAGCAAGAAATCGAGC-3’; R 5’-TGGATGGAGTTATCCTTGGTGTT-3’
qPCR primers used for Vim F 5’-CGGCTGCGAGAAATTGC-3’; R 5’-CCACTTTCCGTTCAAGGTCAAG-3;
qPCR primers used for Wisp2 F 5’-CGCTGTGATGACGGTGGTTT-3’; R 5’-GCTGAGCTTGTCAGAGGGG-3’
qPCR primers used for Wnt5a F CAACTGGCAGGACTTTCTCAA-3’; R 5’-CCTGGCACCTGTATTCTCCTG-3’
qPCR primers used for Zeb1 F 5’-GCTGGCAAGACAACGTGAAAG-3’; R 5’-CATCTCCGATGCCGGAACT-3
qPCR primers used for Zeb2 F 5’-ATTGCACATCAGACTTTGAGGAA-3’; R 5’-ATAATGGCCGTGTCGCTTCG-3’
ATAC-qpCR primer
Atp6v1f	GTGACGCTCAGCCTTC	GTGACGCTCAGCCTTC
Bbs4	TGTGGCTGAGACCCTGGAACTC	TGTGGCTGAGACCCTGGAACTC
Cgref1	CAAACCAGTCTGCCTCCATC	CAAACCAGTCTGCCTCCATC
Crtc1	GTGCTTGCGCCTGC	GTGCTTGCGCCTGC
Dpm2	TCCCGACATGCACTGGA	TCCCGACATGCACTGGA
Dyrk3	CTCCAAGCGGTCTGC	CTCCAAGCGGTCTGC
Fggy	CCCCTGCTTACCTAAACCG	CCCCTGCTTACCTAAACCG
Gnpnat1	GCCTCCGCGTGCGCAG	GCCTCCGCGTGCGCAG
Gpatch1	CCAGTTCACAGAAGCGAAAC	CCAGTTCACAGAAGCGAAAC
Hdhd2	CGCGTCCTTGCGGTGA	CGCGTCCTTGCGGTGA
Il17ra	GGGGAGCCGGAAGCGG	GGGGAGCCGGAAGCGG
Isy1	CGGGATGACGCACT	CGGGATGACGCACT
Nacc1	GCAGCGCCGTGCGCTTCC	GCAGCGCCGTGCGCTTCC
Ndufs2	CGTTCGCAATTGACCTCCCTG	CGTTCGCAATTGACCTCCCTG
Nek9	GGCGAGCCGGAAACACTAAG	GGCGAGCCGGAAACACTAAG
Pop5	CTGCTTTGGAGACGC	CTGCTTTGGAGACGC
Rassf2	AGAGCTCGGGGAGGC	AGAGCTCGGGGAGGC
Sec24a	CTACTTTGACGTGCCACCC	CTACTTTGACGTGCCACCC
Troap	CCGCCTTCGGAGCC	CCGCCTTCGGAGCC
Xrcc2	CCATAAGGACTAAAGGAAACGC	CCATAAGGACTAAAGGAAACGC
