# Supplementary material for: Hemi-methylated CpG sites connect Dnmt1-knockdown-induced and Tet1-induced DNA demethylation during somatic cell reprogramming
Source: Cell Discov. 2019 Feb 12;5:11. doi: 10.1038/s41421-018-0074-6 (PMC6370818; doi:10.1038/s41421-018-0074-6)
Supplement: Supplementary file 7 — Supplementary Table S6 [file 41421_2018_74_MOESM7_ESM.xlsx]

## Sheet: Sheet1
Figure Panel or Page	Test	S.D. or S.E.M.	n value (This number represents the sample size used to derive statistics. Please explain how samples were defined -cells, dishes, extracts )	# of times experiment was replicated in laboratory	P value	Optional: if n<5, values provided? Please provide in a separate spreadsheet titled "Statistics source data"
1a	Schematic Illustration	N/A	N/A	N/A	N/A	N/A
1b	One-way ANOVA	S.E.M.	Collective analysis of seq data, each group contain at least 800,000 CpGs	N/A	Yes	N/A
1c	One-way ANOVA	S.E.M.	Collective analysis of seq data, each group contain at least 14,000 genes	N/A	Yes	N/A
1d	One-way ANOVA	S.D.	6 (independent replicate)	6	Yes	N/A
1e	Schematic Illustration	N/A	Collective analysis	N/A	N/A	N/A
1f	No test	S.E.M.	Collective analysis of seq data, each group contain at least 50,000 CpGs	N/A	N/A	N/A
1g	Schematic Illustration	N/A	Collective analysis	N/A	N/A	N/A
1h	Schematic Illustration	N/A	Collective analysis	N/A	N/A	N/A
1i	No test	S.E.M.	Collective analysis of seq data, each group contain at least 1,000 genes	N/A	N/A	N/A
1j	Schematic Illustration	N/A	Collective analysis	N/A	N/A	N/A
1k	One-way ANOVA	S.E.M.	Collective analysis of seq data, each group contain at least 800,000 CpGs	N/A	Yes	N/A
1l	One-way ANOVA	S.E.M.	Collective analysis of seq data, each group contain at least 14,000 genes	N/A	Yes	N/A
1m	One-way ANOVA	S.D.	6 (independent replicate)	6	Yes	N/A
2a	No test	S.E.M.	Collective analysis of seq data	N/A	N/A	N/A
2b	No test	S.E.M.	Collective analysis of seq data	N/A	N/A	N/A
2c	Schematic Illustration	N/A	N/A	N/A	N/A	N/A
2d	Two-way ANOVA	S.D.	5 (independent replicate)	5	Yes	N/A
2e	Two-way ANOVA	S.D.	5 (independent replicate)	5	Yes	N/A
2f	One-way ANOVA	S.D.	5 (independent replicate)	5	Yes	N/A
2g	Student T-test	S.D.	5 (independent replicate)	5	Yes	N/A
2h	Schematic Illustration	N/A	N/A	N/A	N/A	N/A
2i	No test	S.E.M.	Collective analysis of seq data	N/A	N/A	N/A
3a	Schematic Illustration	N/A	Collective analysis	N/A	N/A	N/A
3b	No test	S.E.M.	Collective analysis of seq data, each group contain at least 500 genes	N/A	N/A	N/A
3c	Schematic Illustration	N/A	Collective analysis	N/A	N/A	N/A
3d	Schematic Illustration	N/A	N/A	N/A	N/A	N/A
3e	No test	S.E.M.	Collective analysis of seq data, each group contain at least 500 genes	N/A	N/A	N/A
3f	Student T-test	S.E.M.	Collective analysis of seq data, each group contain at least 1680 genes	N/A	Yes	N/A
3g	Student T-test	S.E.M.	Collective analysis of seq data, each group contain at least 1680 genes	N/A	Yes	N/A
4a	No test	N/A	Heatmap	N/A	N/A	N/A
4b	No test	S.E.M.	Collective analysis of seq data, each group contain at least 500 genes	N/A	N/A	N/A
4c	Schematic Illustration	N/A	N/A	N/A	N/A	N/A
4d	One-way ANOVA	S.E.M.	Collective analysis of seq data, each group contain at least 100 genes	N/A	Yes	N/A
4e	One-way ANOVA	S.E.M.	Collective analysis of seq data, each group contain at least 100 genes	N/A	Yes	N/A
4f	One-way ANOVA	S.E.M.	Collective analysis of seq data, each group contain at least 100 genes	N/A	Yes	N/A
4g	One-way ANOVA	S.E.M.	Collective analysis of seq data, each group contain at least 100 genes	N/A	Yes	N/A
4h	No test	N/A	Analysis of seq data	N/A	N/A	N/A
4i	Student T-test	S.D.	5 (independent replicate)	5		N/A
5a	No test	N/A	Heatmap	N/A	N/A	N/A
5b	No test	N/A	Collective analysis of seq data, each group contain at least 50 genes	N/A	N/A	N/A
5c	No test	N/A	Collective analysis of seq data, each group contain at least 50 genes	N/A	N/A	N/A
5d	Student T-test	S.E.M.	Collective analysis of seq data, each group contain at least 4,000 genes	N/A	Yes	N/A
5e	Student T-test	S.E.M.	Collective analysis of seq data, each group contain at least 698 genes	N/A	Yes	N/A
5f	Student T-test	S.E.M.	Collective analysis of seq data, each group contain at least 698 genes	N/A	Yes	N/A
5g	No test	N/A	Go analysis	N/A	N/A	N/A
5h	No test	N/A	Heatmap	N/A	N/A	N/A
5i	One-way ANOVA	S.D.	6 (independent replicate)	6	Yes	N/A
6a	No test	N/A	Collective analysis of seq data, each group contain at least 50 genes	N/A	N/A	N/A
6b	No test	N/A	Collective analysis of seq data, each group contain at least 50 genes	N/A	N/A	N/A
6c	No test	N/A	Heatmap	N/A	N/A	N/A
6d	No test	N/A	Heatmap	N/A	N/A	N/A
6e	No test	N/A	Heatmap	N/A	N/A	N/A
6f	One-way ANOVA	S.D.	6 (independent replicate)	6	Yes	N/A
7a	Schematic Illustration	N/A	N/A	N/A	N/A	N/A
7b	Schematic Illustration	N/A	N/A	N/A	N/A	N/A
S1a	One-way ANOVA	S.E.M.	Collective analysis of seq data, each group contain at least 1,300,000 CpGs	N/A	Yes	N/A
S1b	Schematic Illustration	N/A	Collective analysis	N/A	N/A	N/A
S1c	No test	S.E.M.	Collective analysis of seq data, each group contain at least 100,000 CpGs	N/A	N/A	N/A
S1d	Schematic Illustration	N/A	Collective analysis	N/A	N/A	N/A
S1e	One-way ANOVA	S.E.M.	Collective analysis of seq data, each group contain at least 1,3000,000 CpGs	N/A	Yes	N/A
S2a	Schematic Illustration	N/A	N/A	N/A	N/A	N/A
S2b	One-way ANOVA	S.E.M.	Collective analysis of seq data, each group contain at least 10,000,000 CpGs	N/A	Yes	N/A
S2c	One-way ANOVA	S.E.M.	Collective analysis of seq data, each group contain at least 10,000,000 CpGs	N/A	Yes	N/A
S2d	N/A	S.E.M.	Collective analysis of seq data	N/A	N/A	N/A
S2e	N/A	S.E.M.	Collective analysis of seq data	N/A	N/A	N/A
S2f	N/A	S.E.M.	S.E.M. less than 1% of the average, not provided, Collective analysis of seq data, each group contain at least 200,000 CpGs	N/A	N/A	N/A
S2g	N/A	S.E.M.	S.E.M. less than 1% of the average, not provided, Collective analysis of seq data, each group contain at least 200,000 CpGs	N/A	N/A	N/A
S2h	N/A	S.E.M.	S.E.M. less than 1% of the average, not provided, Collective analysis of seq data, each group contain at least 200,000 CpGs	N/A	N/A	N/A
S2i	N/A	S.E.M.	S.E.M. less than 1% of the average, not provided, Collective analysis of seq data, each group contain at least 500 genes	N/A	N/A	N/A
S2j	N/A	S.E.M.	S.E.M. less than 1% of the average, not provided, Collective analysis of seq data, each group contain at least 500 genes	N/A	N/A	N/A
S2k	N/A	S.E.M.	S.E.M. less than 1% of the average, not provided, Collective analysis of seq data, each group contain at least 500 genes	N/A	N/A	N/A
S3a	No test	N/A	Heatmap	N/A	N/A	N/A
S3b	No test	N/A	Heatmap	N/A	N/A	N/A
S3c	No test	N/A	Heatmap	N/A	N/A	N/A
S4a	One-way ANOVA	S.D.	5 (independent replicate)	5	Yes	N/A
S4b	One-way ANOVA	S.D.	5 (independent replicate)	5	Yes	N/A
S4c	No test	S.D.	5 (independent replicate)	5	N/A	N/A
S4d	No test	S.D.	5 (independent replicate)	5	N/A	N/A
S4e	No test	N/A	Collective analysis of seq data, each group contain at least 500 genes	N/A	N/A	N/A
